# Supplementary material for: Investigation and Expression Analysis of R2R3-MYBs and Anthocyanin Biosynthesis-Related Genes during Seed Color Development of Common Bean (Phaseolus vulgaris)
Source: Plants (Basel). 2022 Dec 5;11(23):3386. doi: 10.3390/plants11233386 (PMC9736660; doi:10.3390/plants11233386)
Supplement: Supplementary file 1 [file plants-11-03386-s001.zip › Table S1.xlsx]

## Sheet: Table 2
Table S1. Physiochemical properties of 160 PvMYB proteins
Gen Name	pI	Protein Molecular Weight (Kda)	Instability index (II)	stabel or unstable	GRAVY	Solubility/Score	Subcellular localization
PvMYB1	9.87	20.2807	44.06	unstable	-0.81	0.343/Insoluble	Nuclear
PvMYB2	5.79	28.3264	51.12	unstable	-0.672	0.666/Soluble	Nuclear
PvMYB3	6.75	33.4252	55.42	unstable	-0.713	0.44/Insoluble	Nuclear
PvMYB4	9.06	28.0478	49.19	unstable	-0.568	0.4931/Insoluble	Nuclear
PvMYB5	6.43	40.3138	53.21	unstable	-0.694	0.358/Insoluble	Nuclear
PvMYB6	8.84	37.8089	61.28	unstable	-0.878	0.497/Insoluble	Nuclear
PvMYB7	7.51	33.0949	57.46	unstable	-0.751	0.733/Soluble	Extracellular
PvMYB8	7.28	27.0257	54.63	unstable	-0.72	0.286/Insoluble	Nuclear
PvMYB9	6.52	39.235	51.64	unstable	-0.724	0.683/Soluble	Nuclear
PvMYB10	5.17	33.1867	57.12	unstable	-0.908	0.608/Soluble	Nuclear
PvMYB11	6.32	36.7358	46.28	unstable	-0.632	0.596/Soluble	Nuclear
PvMYB12	5.57	31.9136	53.91	unstable	-0.63	0.724/Soluble	Nuclear
PvMYB13	6.26	36.3947	42.87	unstable	-0.668	0.598/Soluble	Nuclear
PvMYB14	8.56	21.0907	52.58	unstable	-0.918	0.406/Insoluble	Nuclear
PvMYB15	6.11	51.0973	52.97	unstable	-0.744	0.596/Soluble	Nuclear
PvMYB16	5.61	53.8196	57.94	unstable	-0.75	0.731/Soluble	Nuclear
PvMYB17	8.17	26.3226	56.27	unstable	-0.831	0.328/Insoluble	Nuclear
PvMYB18	5.6	35.819	56.13	unstable	-0.615	0.654/Soluble	Nuclear
PvMYB19	6.03	44.5033	55.21	unstable	-0.622	0.526/Soluble	Nuclear
PvMYB20	8.57	34.7846	56.79	unstable	-0.732	0.494/Insoluble	Nuclear
PvMYB21	5.64	30.8277	42.69	unstable	-0.744	0.586/Soluble	Nuclear
PvMYB22	6.06	49.4032	57.48	unstable	-0.785	0.548/Soluble	Nuclear
PvMYB23	5.64	35.3016	54.64	unstable	-0.532	0.592/Soluble	Nuclear
PvMYB24	7.1	33.717	56.22	unstable	-0.41	0.399/Insoluble	Nuclear
PvMYB25	6.8	36.5916	59.65	unstable	-0.849	0.568/Soluble	Nuclear
PvMYB26	7.02	38.0692	59.65	unstable	-0.778	0.571/Soluble	Nuclear
PvMYB27	6.37	31.4357	51.16	unstable	-0.562	0.462/Insoluble	Nuclear
PvMYB28	6.18	35.259	58.3	unstable	-0.558	0.729/Soluble	Nuclear
PvMYB29	9.15	33.6025	48.71	unstable	-0.54	0.427/Insoluble	Nuclear
PvMYB30	8.94	33.0087	44.58	unstable	-0.525	0.544/Soluble	Nuclear
PvMYB31	6.24	50.5397	53.95	unstable	-0.821	0.651/Soluble	Nuclear
PvMYB32	6.84	31.2937	47.1	unstable	-0.635	0.461/Soluble	Nuclear
PvMYB33	6.3	36.5192	51.02	unstable	-0.398	0.565/Soluble	Nuclear
PvMYB34	6.43	56.3399	52.6	unstable	-0.983	0.77/Soluble	Nuclear
PvMYB35	6.4	34.3281	52.79	unstable	-0.766	0.443/Insoluble	Nuclear
PvMYB36	7.43	33.7906	63.27	unstable	-0.694	0.531/Soluble	Nuclear
PvMYB37	8.25	22.4833	43.19	unstable	-0.752	0.476/Insoluble	Nuclear,Cytoplasmic
PvMYB38	7.03	49.5198	46.73	unstable	-0.772	0.616/Soluble	Nuclear
PvMYB39	5.75	41.2782	55.01	unstable	-0.563	0.577/Soluble	Nuclear
PvMYB40	6.04	42.6398	52.32	unstable	-0.54	0.423/Insoluble	Nuclear
PvMYB41	6.91	21.6232	63.88	unstable	-0.888	0.349/Insoluble	Nuclear
PvMYB42	5.92	30.4175	46.3	unstable	-0.658	0.604/Soluble	Nuclear
PvMYB43	9.3	33.2712	35.8	stable	-0.587	0.372/Insoluble	Mitochondrial,Nuclear, Extracellular
PvMYB44	9.3	32.6592	56.28	unstable	-0.482	0.469/Insoluble	Nuclear
PvMYB45	5.33	109.266	50.89	unstable	-0.896	0.772/Soluble	Nuclear
PvMYB46	5.51	31.1918	51.34	unstable	-0.564	0.4467/Insoluble	Nuclear
PvMYB47	7.81	27.6947	62.42	unstable	-0.851	0.461/Insoluble	Nuclear
PvMYB48	6.61	27.1224	58.02	unstable	-0.782	0.5684/Soluble	Nuclear
PvMYB49	6.35	36.9453	50.05	unstable	-0.612	0.58/Soluble	Nuclear
PvMYB50	8.47	35.1625	49.39	unstable	-0.615	0.513/Soluble	Nuclear
PvMYB51	5.89	44.5001	55.38	unstable	-0.738	0.534/Soluble	Nuclear
PvMYB52	6.33	35.8779	51.05	unstable	-0.793	0.68/Soluble	Nuclear
PvMYB53	5.83	31.6346	57.22	unstable	-0.781	0.671/Soluble	Nuclear
PvMYB54	6.3	32.8685	48.73	unstable	-0.804	0.701/Soluble	Nuclear
PvMYB55	6.99	49.2975	48.65	unstable	-0.771	0.618/Soluble	Nuclear
PvMYB56	7.63	40.1641	53.13	unstable	-0.643	0.482/Insoluble	Nuclear
PvMYB57	7.83	26.9962	58.64	unstable	-0.904	0.41/Insoluble	Nuclear
PvMYB58	5.89	29.9495	50.5	unstable	-0.562	0.586/Soluble	Nuclear
PvMYB59	8.13	34.4205	49.53	unstable	-0.712	0.398/Insoluble	Nuclear
PvMYB60	6.15	37.8222	60.37	unstable	-0.839	0.632/Soluble	Nuclear
PvMYB61	6.76	45.0404	58.46	unstable	-0.677	0.528/Soluble	Nuclear
PvMYB62	8.79	74.1773	52.08	unstable	-1.039	0.627/Soluble	Nuclear
PvMYB63	4.96	56.6934	48.39	unstable	-0.675	0.56/Soluble	Nuclear
PvMYB64	8.9	23.0243	55.56	unstable	-0.567	0.223/Insoluble	Nuclear
PvMYB65	7.13	36.6983	63.13	unstable	-0.584	0.742/Soluble	Nuclear
PvMYB66	5.05	45.6898	56.23	unstable	-0.8	0.751/Soluble	Nuclear
PvMYB67	9.01	41.87	49.9	unstable	-0.588	0.449/Insoluble	Nuclear
PvMYB68	8.01	41.0815	51.67	unstable	-0.483	0.372/Insoluble	Nuclear
PvMYB69	6.25	48.6131	52.2	unstable	-0.544	0.507/Soluble	Nuclear
PvMYB70	6.39	36.2007	41.88	unstable	-0.554	0.51/Soluble	Nuclear
PvMYB71	5.16	38.7521	46.76	unstable	-0.799	0.627/Soluble	Nuclear
PvMYB72	5.13	37.4003	42.27	unstable	-0.72	0.567/Soluble	Nuclear
PvMYB73	6.71	36.446	60.51	unstable	-0.589	0.483/Insoluble	Nuclear
PvMYB74	5.38	26.2323	52.49	unstable	-0.758	0.522/Soluble	Nuclear, Cytoplasmic,Mitochondrial
PvMYB75	5.23	26.835	70.28	unstable	-0.729	0.694/Soluble	Nuclear
PvMYB76	5.67	52.7781	48.14	unstable	-0.917	0.639/Soluble	Nuclear
PvMYB77	9.34	49.1152	51.03	unstable	-0.727	0.68/Soluble	Nuclear
PvMYB78	7.76	29.354	53.43	unstable	-0.696	0.574/Soluble	Nuclear
PvMYB79	9.25	35.6189	55.4	unstable	-0.792	0.582/Soluble	Nuclear
PvMYB80	8.97	24.1042	46.99	unstable	-0.597	0.446/Soluble	Nuclear
PvMYB81	8.52	45.3979	64.58	unstable	-0.912	0.753/Soluble	Nuclear
PvMYB82	8.93	31.7969	48.74	unstable	-0.874	0.717/Soluble	Nuclear
PvMYB83	5.78	41.1419	53.02	unstable	-0.631	0.649/Soluble	Nuclear
PvMYB84	6.56	40.8222	57.15	unstable	-0.769	0.609/Soluble	Nuclear
PvMYB85	6.02	35.7176	47.14	unstable	-0.437	0.513/Soluble	Nuclear, Extracellular
PvMYB86	8.14	29.9065	59.37	unstable	-0.728	0.488/Insoluble	Nuclear
PvMYB87	6.09	40.5704	62.51	unstable	-0.697	0.646/Soluble	Nuclear
PvMYB88	6.19	34.9363	67.52	unstable	-0.724	0.568/Soluble	Nuclear
PvMYB89	8.63	30.5946	52.99	unstable	-0.69	0.706/Soluble	Nuclear
PvMYB90	7.22	36.1137	49.74	unstable	-0.603	0.64/Soluble	Nuclear
PvMYB91	9.05	39.5573	59.94	unstable	-0.743	0.4491/Insoluble	Nuclear
PvMYB92	8.85	31.1392	58.21	unstable	-0.396	0.41/Insoluble	Nuclear
PvMYB93	5.72	176.963	45.76	unstable	-0.666	0.316/Insoluble	Nuclear
PvMYB94	6.56	35.8353	47.03	unstable	-0.823	0.7501/Soluble	Nuclear
PvMYB95	5.94	32.5597	44.11	unstable	-0.813	0.448/Insoluble	Nuclear
PvMYB96	5.94	34.6744	57.22	unstable	-0.721	0.654/Soluble	Nuclear
PvMYB97	5	29.2544	54.05	unstable	-0.911	0.595/Soluble	Nuclear
PvMYB98	8.77	34.9181	45.55	unstable	-0.556	0.6272/Soluble	Nuclear
PvMYB99	5.5	30.5371	63.22	unstable	-0.763	0.576/Soluble	Nuclear
PvMYB100	8.25	34.0251	52.85	unstable	-0.597	0.577/Soluble	Nuclear
PvMYB101	5.02	58.4038	50.13	unstable	-0.647	0.648/Soluble	Nuclear
PvMYB102	5.88	41.0809	52.75	unstable	-0.662	0.582/Soluble	Nuclear
PvMYB103	5.69	56.908	56.01	unstable	-0.717	0.613/Soluble	Nuclear
PvMYB104	6.63	45.1193	49.89	unstable	-0.684	0.642/Soluble	Nuclear
PvMYB105	8.42	41.4338	49.66	unstable	-0.471	0.387/Insoluble	Nuclear
PvMYB106	5.64	25.5057	65.15	unstable	-0.685	0.684/Soluble	Nuclear
PvMYB107	9.1	33.4347	58.27	unstable	-0.882	0.592/Soluble	Nuclear
PvMYB108	6.55	30.4001	69.02	unstable	-0.751	0.655/Soluble	Nuclear
PvMYB109	7.55	30.1321	44.09	unstable	-0.766	0.673/Soluble	Cytoplasmic,Extracellular,Nuclear
PvMYB110	6.55	42.0767	52.31	unstable	-0.75	0.463/Insoluble	Nuclear
PvMYB111	5.67	34.5388	51.54	unstable	-0.874	0.745/Soluble	Nuclear
PvMYB112	7.19	49.9517	61.4	unstable	-0.736	0.528/Soluble	Nuclear
PvMYB113	8.63	32.7229	68.05	unstable	-0.705	0.569/Soluble	Nuclear
PvMYB114	5.82	26.3737	43.06	unstable	-0.722	0.579/Soluble	Nuclear
PvMYB115	7.62	24.1042	44.24	unstable	-0.618	0.393/Insoluble	Nuclear
PvMYB116	8.23	28.4262	41.14	unstable	-0.602	0.584/Soluble	Nuclear
PvMYB117	5.66	39.1927	53.24	unstable	-0.722	0.495/Insoluble	Nuclear
PvMYB118	6.67	39.5504	45.63	unstable	-0.713	0.658/Soluble	Nuclear
PvMYB119	6.31	36.3539	41.09	unstable	-0.625	0.606/Soluble	Nuclear
PvMYB120	7.56	35.9662	55.69	unstable	-0.689	0.465/Insoluble	Nuclear
PvMYB121	5.65	29.1004	61.36	unstable	-0.814	0.604/Soluble	Nuclear
PvMYB122	5.91	35.7138	55.18	unstable	-0.898	0.554/Soluble	Nuclear
PvMYB123	9.4	40.5894	61.63	unstable	-0.772	0.637/Soluble	Nuclear
PvMYB124	6.43	23.1579	54.82	unstable	-0.936	0.703/Soluble	Nuclear
PvMYB125	7.04	23.114	53.89	unstable	-0.862	0.656/Soluble	Nuclear
PvMYB126	6.38	37.5734	53.8	unstable	-0.708	0.702/Soluble	Nuclear
PvMYB127	6.22	27.4899	65.71	unstable	-0.954	0.736/Soluble	Nuclear
PvMYB128	6.72	34.8575	47.39	unstable	-0.596	0.529/soluble	Nuclear
PvMYB129	7.25	42.783	54.84	unstable	-0.908	0.621/Soluble	Nuclear
PvMYB130	9.14	34.3943	53.43	unstable	-0.857	0.643/Soluble	Nuclear
PvMYB131	6.07	37.3068	48.8	unstable	-0.556	0.665/Soluble	Nuclear
PvMYB132	8.64	24.8683	52.08	unstable	-0.754	0.386/Insoluble	Nuclear
PvMYB133	8.91	28.322	46	unstable	-0.488	0.512/Soluble	Nuclear
PvMYB134	7.49	38.152	57.54	unstable	-0.551	0.614/Soluble	Nuclear
PvMYB135	8.01	29.0067	51.29	unstable	-0.744	0.428/Insoluble	Nuclear
PvMYB136	9.85	34.5261	53.72	unstable	-0.66	0.3426/Insoluble	Nuclear, Mitochondrial
PvMYB137	5.67	39.9659	54.35	unstable	-0.468	0.5975/Soluble	Nuclear
PvMYB138	6.61	51.4165	57.01	unstable	-0.585	0.7045/Soluble	Nuclear
PvMYB139	8.99	21.8799	51.61	unstable	-0.723	0.4486/Insoluble	Nuclear
PvMYB140	9.33	40.2379	59.91	unstable	-0.785	0.5215/Soluble	Nuclear
PvMYB141	5.72	36.0429	68.92	unstable	-0.599	0.537/Soluble	Nuclear
PvMYB142	7.03	30.9899	54.86	unstable	-0.6	0.4901/Insoluble	Nuclear
PvMYB143	8.1	33.0262	53.03	unstable	-0.887	0.5904/Soluble	Nuclear
PvMYB144	6.32	33.0449	51.15	unstable	-0.782	0.4829/Insoluble	Nuclear
PvMYB145	8.6	29.5233	65.03	unstable	-0.846	0.4657/Insoluble	Nuclear
PvMYB146	5.99	39.0889	57.75	unstable	-0.497	0.5891/Soluble	Nuclear
PvMYB147	5.59	36.0746	53.9	unstable	-0.615	0.6535/Soluble	Nuclear
PvMYB148	5.33	36.6857	60.15	unstable	-0.674	0.6156/Soluble	Nuclear
PvMYB149	6.45	34.933	60.65	unstable	-0.703	0.5247/Soluble	Nuclear
PvMYB150	5.89	29.552	56.36	unstable	-0.739	0.6315/Soluble	Nuclear
PvMYB151	8.8	30.6423	63.63	unstable	-0.897	0.5936/Soluble	Nuclear
PvMYB152	5.31	26.5772	57.51	unstable	-0.952	0.7201/Soluble	Nuclear
PvMYB153	5.2	36.4292	58.44	unstable	-0.682	0.7635/Soluble	Nuclear
PvMYB154	5.53	36.4926	53.62	unstable	-0.59	0.5847/Soluble	Nuclear
PvMYB155	6.01	25.866	42.58	unstable	-0.811	0.678/Soluble	Mitochondrial,Nuclear,Cytoplasmic
PvMYB156	6.07	35.4339	41.98	unstable	-0.483	0.6536/Soluble	Nuclear
PvMYB157	5.31	61.0287	46.83	unstable	-0.621	0.6617/Soluble	Nuclear
PvMYB158	6.39	34.486	47.99	unstable	-0.63	0.4072/Insoluble	Nuclear
PvMYB159	5.55	108.788	51	unstable	-0.877	0.683/Soluble	Nuclear
PvMYB160	9.47	29.8849	66.84	unstable	-0.555	0.338/Insoluble	Nuclear
