# Supplementary material for: Investigation and Expression Analysis of R2R3-MYBs and Anthocyanin Biosynthesis-Related Genes during Seed Color Development of Common Bean (Phaseolus vulgaris)
Source: Plants (Basel). 2022 Dec 5;11(23):3386. doi: 10.3390/plants11233386 (PMC9736660; doi:10.3390/plants11233386)
Supplement: Supplementary file 1 [file plants-11-03386-s001.zip › Table S2.xlsx]

## Sheet: Synteny genes
Table S2. Collinearity relationship of R2R3-MYB genes in Phaseolus vulgaris with Arabidopsis thaliana and Oryza sativa.
		Synteny Genes in Phaseolus vulgaris	Chromosome		Chromosome	Synteny Genes in Arapidobsis thaliana		Synteny Genes in Phaseolus vulgaris	Chromosome		Chromosome	Synteny Genes in Oryza sativa
Phaseolus vulgaris and Arapidobsis thaliana	PvMYB118	Phvul.004G011400.1	Chr04	==	Chr5	AT5G40360.1	Phaseolus vulgaris and Oryza sativa	Phvul.003G118450.1	Chr03	==	Chr5	Os05g04210.1
	PvMYB43	Phvul.004G012000.1	Chr04	==	Chr5	AT5G40350.1		Phvul.003G148200.1	Chr03	==	Chr8	Os08g15020.1
	PvMYB52	Phvul.004G144900.1	Chr04	==	Chr1	AT1G73410.1		Phvul.003G148200.1	Chr03	==	Chr2	Os02g54520.1
	PvMYB118	Phvul.004G011400.1	Chr04	==	Chr3	AT3G27785.1		Phvul.003G036400.1	Chr03	==	Chr8	Os08g37970.1
	PvMYB43	Phvul.004G012000.1	Chr04	==	Chr3	AT3G27810.1		Phvul.003G148200.1	Chr03	==	Chr9	Os09g26170.1
	PvMYB47	Phvul.004G024200.1	Chr04	==	Chr3	AT3G28470.1		Phvul.003G118450.1	Chr03	==	Chr3	Os03g20090.1
	PvMYB49	Phvul.004G028500.1	Chr04	==	Chr3	AT3G28910.1		Phvul.003G132100.1	Chr03	==	Chr3	Os03g29614.1
	PvMYB43	Phvul.004G012000.1	Chr04	==	Chr3	AT3G01530.1		Phvul.006G065700.1	Chr06	==	Chr1	Os01g63460.1
	PvMYB45	Phvul.004G116500.1	Chr04	==	Chr4	AT4G25560.1		Phvul.006G192900.1	Chr06	==	Chr7	Os07g37210.1
	PvMYB40	Phvul.004G057800.1	Chr04	==	Chr5	AT5G14340.1		Phvul.005G115500.1	Chr05	==	Chr6	Os06g46560.1
	PvMYB35	Phvul.003G118450.1	Chr03	==	Chr1	AT1G48000.1		Phvul.005G109100.1	Chr05	==	Chr7	Os07g37210.1
	PvMYB34	Phvul.003G067800.1	Chr03	==	Chr1	AT1G14350.1		Phvul.008G107000.1	Chr08	==	Chr1	Os01g63460.1
	PvMYB96	Phvul.003G190400.1	Chr03	==	Chr1	AT1G74650.1		Phvul.008G262700.1	Chr08	==	Chr1	Os01g63680.1
	PvMYB36	Phvul.003G176800.1	Chr03	==	Chr1	AT1G49010.1		Phvul.008G262900.1	Chr08	==	Chr1	Os01g63460.1
	PvMYB73	Phvul.003G240200.1	Chr03	==	Chr2	AT2G23290.1		Phvul.008G226600.1	Chr08	==	Chr5	Os05g37730.1
	PvMYB34	Phvul.003G067800.1	Chr03	==	Chr2	AT2G02820.2		Phvul.008G107000.1	Chr08	==	Chr5	Os05g37730.1
	PvMYB35	Phvul.003G118450.1	Chr03	==	Chr2	AT2G47190.1		Phvul.007G206200.1	Chr07	==	Chr1	Os01g18240.1
	PvMYB41	Phvul.003G232300.1	Chr03	==	Chr3	AT3G49690.1		Phvul.007G192900.1	Chr07	==	Chr10	Os10g33810.1
	PvMYB73	Phvul.003G240200.1	Chr03	==	Chr3	AT3G50060.1		Phvul.007G211800.1	Chr07	==	Chr12	Os12g37690.1
	PvMYB96	Phvul.003G190400.1	Chr03	==	Chr3	AT3G47600.1		Phvul.007G192900.1	Chr07	==	Chr2	Os02g41510.1
	PvMYB35	Phvul.003G118450.1	Chr03	==	Chr3	AT3G06490.1		Phvul.007G215800.1	Chr07	==	Chr3	Os03g19120.1
	PvMYB38	Phvul.003G201300.1	Chr03	==	Chr3	AT3G27785.1		Phvul.007G192900.1	Chr07	==	Chr4	Os04g43680.1
	PvMYB85	Phvul.003G214300.1	Chr03	==	Chr4	AT4G22680.1		Phvul.007G206200.1	Chr07	==	Chr5	Os05g04820.1
	PvMYB41	Phvul.003G232300.1	Chr03	==	Chr4	AT4G37780.1		Phvul.007G208400.1	Chr07	==	Chr5	Os05g04820.1
	PvMYB73	Phvul.003G240200.1	Chr03	==	Chr4	AT4G37260.1		Phvul.007G211800.1	Chr07	==	Chr5	Os05g04210.1
	PvMYB85	Phvul.003G214300.1	Chr03	==	Chr4	AT4G12350.1		Phvul.007G208400.1	Chr07	==	Chr1	Os01g18240.1
	PvMYB87	Phvul.003G148200.1	Chr03	==	Chr5	AT5G57620.1		Phvul.007G211900.1	Chr07	==	Chr1	Os01g19330.1
	PvMYB41	Phvul.003G232300.1	Chr03	==	Chr5	AT5G65790.1		Phvul.007G215800.1	Chr07	==	Chr1	Os01g19970.1
	PvMYB35	Phvul.003G118450.1	Chr03	==	Chr5	AT5G49620.2		Phvul.009G031200.1	Chr09	==	Chr2	Os02g51799.1
	PvMYB38	Phvul.003G201300.1	Chr03	==	Chr5	AT5G40360.1		Phvul.009G228200.1	Chr09	==	Chr3	Os03g29614.1
	PvMYB96	Phvul.003G190400.1	Chr03	==	Chr5	AT5G62470.2		Phvul.009G031200.1	Chr09	==	Chr6	Os06g11780.1
	PvMYB73	Phvul.003G240200.1	Chr03	==	Chr5	AT5G67300.1		Phvul.009G174900.1	Chr09	==	Chr1	Os01g36460.1
	PvMYB82	Phvul.006G192900.1	Chr06	==	Chr4	AT4G05100.1		Phvul.011G110500.1	Chr11	==	Chr7	Os07g37210.1
	PvMYB82	Phvul.006G192900.1	Chr06	==	Chr4	AT4G21440.1		Phvul.011G034900.1	Chr11	==	Chr9	Os09g36730.1
	PvMYB101	Phvul.006G045300.1	Chr06	==	Chr4	AT4G26930.1		Phvul.010G130500.1	Chr10	==	Chr3	Os03g29614.1
	PvMYB101	Phvul.006G045300.1	Chr06	==	Chr5	AT5G55020.1		Phvul.010G053200.1	Chr10	==	Chr4	Os04g46384.1
	PvMYB103	Phvul.006G061600.1	Chr06	==	Chr5	AT5G56110.1		Phvul.010G137500.1	Chr10	==	Chr1	Os01g51260.1
	PvMYB119	Phvul.006G064600.1	Chr06	==	Chr5	AT5G58850.1		Phvul.002G221000.1	Chr02	==	Chr7	Os07g37210.1
	PvMYB77	Phvul.006G065700.1	Chr06	==	Chr5	AT5G58900.1		Phvul.001G221500.1	Chr01	==	Chr1	Os01g18240.1
	PvMYB65	Phvul.005G060000.1	Chr05	==	Chr1	AT1G56160.1		Phvul.001G211700.1	Chr01	==	Chr1	Os01g19970.1
	PvMYB76	Phvul.005G131300.1	Chr05	==	Chr2	AT2G36890.1		Phvul.001G219000.1	Chr01	==	Chr1	Os01g18240.1
	PvMYB75	Phvul.005G115500.1	Chr05	==	Chr2	AT2G32460.1		Phvul.001G161000.1	Chr01	==	Chr10	Os10g33810.1
	PvMYB63	Phvul.005G047400.1	Chr05	==	Chr3	AT3G12720.1		Phvul.001G215200.1	Chr01	==	Chr12	Os12g37690.1
	PvMYB66	Phvul.005G087400.1	Chr05	==	Chr4	AT4G21440.1		Phvul.001G211700.1	Chr01	==	Chr3	Os03g19120.1
	PvMYB76	Phvul.005G131300.1	Chr05	==	Chr5	AT5G23000.1		Phvul.001G161000.1	Chr01	==	Chr4	Os04g43680.1
	PvMYB67	Phvul.005G109100.1	Chr05	==	Chr5	AT5G54230.1		Phvul.001G215100.1	Chr01	==	Chr5	Os05g04210.1
	PvMYB75	Phvul.005G115500.1	Chr05	==	Chr5	AT5G55020.1		Phvul.001G219000.1	Chr01	==	Chr5	Os05g04820.1
	PvMYB81	Phvul.008G205000.1	Chr08	==	Chr2	AT2G26960.1
	PvMYB123	Phvul.008G107000.1	Chr08	==	Chr2	AT2G38090.1
	PvMYB127	Phvul.008G226600.1	Chr08	==	Chr2	AT2G38090.1
	PvMYB59	Phvul.008G102300.1	Chr08	==	Chr2	AT2G37630.1
	PvMYB127	Phvul.008G226600.1	Chr08	==	Chr3	AT3G11280.1
	PvMYB123	Phvul.008G107000.1	Chr08	==	Chr3	AT3G11280.1
	PvMYB121	Phvul.008G028000.1	Chr08	==	Chr3	AT3G30210.1
	PvMYB116	Phvul.008G041500.1	Chr08	==	Chr3	AT3G28910.1
	PvMYB109	Phvul.008G038000.1	Chr08	==	Chr3	AT3G01140.1
	PvMYB120	Phvul.008G067300.1	Chr08	==	Chr3	AT3G61250.1
	PvMYB127	Phvul.008G226600.1	Chr08	==	Chr5	AT5G05790.1
	PvMYB129	Phvul.008G262900.1	Chr08	==	Chr5	AT5G58900.1
	PvMYB127	Phvul.008G226600.1	Chr08	==	Chr5	AT5G58900.1
	PvMYB109	Phvul.008G038000.1	Chr08	==	Chr5	AT5G15310.1
	PvMYB123	Phvul.008G107000.1	Chr08	==	Chr5	AT5G01200.1
	PvMYB127	Phvul.008G226600.1	Chr08	==	Chr5	AT5G01200.1
	PvMYB88	Phvul.007G069200.1	Chr07	==	Chr5	AT5G52260.1
	PvMYB86	Phvul.007G206200.1	Chr07	==	Chr5	AT5G26660.1
	PvMYB86	Phvul.007G206200.1	Chr07	==	Chr1	AT1G09540.1
	PvMYB86	Phvul.007G206200.1	Chr07	==	Chr1	AT1G57560.1
	PvMYB62	Phvul.007G028700.1	Chr07	==	Chr1	AT1G68320.1
	PvMYB112	Phvul.007G211800.1	Chr07	==	Chr2	AT2G47190.1
	PvMYB12	Phvul.007G215800.1	Chr07	==	Chr2	AT2G47460.1
	PvMYB100	Phvul.007G192900.1	Chr07	==	Chr2	AT2G31180.1
	PvMYB12	Phvul.007G215800.1	Chr07	==	Chr3	AT3G62610.1
	PvMYB107	Phvul.007G273400.1	Chr07	==	Chr3	AT3G23250.1
	PvMYB88	Phvul.007G069200.1	Chr07	==	Chr3	AT3G48920.1
	PvMYB100	Phvul.007G192900.1	Chr07	==	Chr3	AT3G23250.1
	PvMYB97	Phvul.007G108500.1	Chr07	==	Chr3	AT3G23250.1
	PvMYB104	Phvul.007G208400.1	Chr07	==	Chr4	AT4G01680.2
	PvMYB88	Phvul.007G069200.1	Chr07	==	Chr4	AT4G25560.1
	PvMYB134	Phvul.009G119900.1	Chr09	==	Chr4	AT4G38620.1
	PvMYB133	Phvul.009G075000.1	Chr09	==	Chr4	AT4G37780.1
	PvMYB134	Phvul.009G119900.1	Chr09	==	Chr4	AT4G34990.1
	PvMYB94	Phvul.009G187700.1	Chr09	==	Chr5	AT5G62470.2
	PvMYB132	Phvul.009G068000.1	Chr09	==	Chr5	AT5G67300.1
	PvMYB138	Phvul.009G185950.1	Chr09	==	Chr5	AT5G61420.2
	PvMYB138	Phvul.009G185950.1	Chr09	==	Chr5	AT5G15310.1
	PvMYB98	Phvul.009G177100.1	Chr09	==	Chr5	AT5G40360.1
	PvMYB130	Phvul.009G031200.1	Chr09	==	Chr1	AT1G34670.1
	PvMYB94	Phvul.009G187700.1	Chr09	==	Chr1	AT1G74650.1
	PvMYB132	Phvul.009G068000.1	Chr09	==	Chr2	AT2G23290.1
	PvMYB134	Phvul.009G119900.1	Chr09	==	Chr2	AT2G16720.1
	PvMYB94	Phvul.009G187700.1	Chr09	==	Chr3	AT3G47600.1
	PvMYB133	Phvul.009G075000.1	Chr09	==	Chr3	AT3G49690.1
	PvMYB132	Phvul.009G068000.1	Chr09	==	Chr3	AT3G50060.1
	PvMYB4	Phvul.011G034900.1	Chr11	==	Chr2	AT2G16720.1
	PvMYB149	Phvul.011G084500.1	Chr11	==	Chr2	AT2G36890.1
	PvMYB147	Phvul.011G019200.1	Chr11	==	Chr3	AT3G02940.1
	PvMYB4	Phvul.011G034900.1	Chr11	==	Chr4	AT4G34990.1
	PvMYB155	Phvul.011G110500.1	Chr11	==	Chr4	AT4G21440.1
	PvMYB4	Phvul.011G034900.1	Chr11	==	Chr4	AT4G38620.1
	PvMYB147	Phvul.011G019200.1	Chr11	==	Chr5	AT5G16770.1
	PvMYB158	Phvul.011G212000.1	Chr11	==	Chr5	AT5G12870.1
	PvMYB140	Phvul.010G009800.1	Chr10	==	Chr2	AT2G37630.1
	PvMYB146	Phvul.010G137500.1	Chr10	==	Chr3	AT3G13890.1
	PvMYB102	Phvul.002G221000.1	Chr02	==	Chr4	AT4G05100.1
	PvMYB68	Phvul.002G008800.1	Chr02	==	Chr5	AT5G65790.1
	PvMYB44	Phvul.002G015100.1	Chr02	==	Chr5	AT5G67300.1
	PvMYB13	Phvul.002G040900.1	Chr02	==	Chr5	AT5G16770.1
	PvMYB9	Phvul.002G139500.1	Chr02	==	Chr5	AT5G16770.1
	PvMYB23	Phvul.002G292600.1	Chr02	==	Chr1	AT1G63910.1
	PvMYB18	Phvul.002G159700.1	Chr02	==	Chr1	AT1G63910.1
	PvMYB15	Phvul.002G083800.1	Chr02	==	Chr1	AT1G69560.1
	PvMYB15	Phvul.002G083800.1	Chr02	==	Chr1	AT1G26780.2
	PvMYB22	Phvul.002G170500.1	Chr02	==	Chr1	AT1G69560.1
	PvMYB22	Phvul.002G170500.1	Chr02	==	Chr1	AT1G26780.2
	PvMYB44	Phvul.002G015100.1	Chr02	==	Chr2	AT2G23290.1
	PvMYB68	Phvul.002G008800.1	Chr02	==	Chr3	AT3G49690.1
	PvMYB44	Phvul.002G015100.1	Chr02	==	Chr3	AT3G50060.1
	PvMYB13	Phvul.002G040900.1	Chr02	==	Chr3	AT3G02940.1
	PvMYB102	Phvul.002G221000.1	Chr02	==	Chr4	AT4G21440.1
	PvMYB42	Phvul.002G060500.1	Chr02	==	Chr4	AT4G12350.1
	PvMYB9	Phvul.002G139500.1	Chr02	==	Chr4	AT4G17785.1
	PvMYB68	Phvul.002G008800.1	Chr02	==	Chr4	AT4G37780.1
	PvMYB44	Phvul.002G015100.1	Chr02	==	Chr4	AT4G37260.1
	PvMYB55	Phvul.001G221500.1	Chr01	==	Chr1	AT1G09540.1
	PvMYB55	Phvul.001G221500.1	Chr01	==	Chr1	AT1G57560.1
	PvMYB11	Phvul.001G179400.1	Chr01	==	Chr2	AT2G36890.1
	PvMYB111	Phvul.001G211700.1	Chr01	==	Chr2	AT2G47460.1
	PvMYB2	Phvul.001G215100.1	Chr01	==	Chr2	AT2G47190.1
	PvMYB10	Phvul.001G161000.1	Chr01	==	Chr2	AT2G31180.1
	PvMYB10	Phvul.001G161000.1	Chr01	==	Chr3	AT3G23250.1
	PvMYB111	Phvul.001G211700.1	Chr01	==	Chr3	AT3G62610.1
	PvMYB160	Phvul.001G025200.1	Chr01	==	Chr3	AT3G50060.1
	PvMYB84	Phvul.001G032100.1	Chr01	==	Chr3	AT3G49690.1
	PvMYB160	Phvul.001G025200.1	Chr01	==	Chr4	AT4G37260.1
	PvMYB84	Phvul.001G032100.1	Chr01	==	Chr4	AT4G37780.1
	PvMYB61	Phvul.001G219000.1	Chr01	==	Chr4	AT4G01680.2
	PvMYB160	Phvul.001G025200.1	Chr01	==	Chr5	AT5G67300.1
	PvMYB55	Phvul.001G221500.1	Chr01	==	Chr5	AT5G26660.1
	PvMYB56	Phvul.001G106800.1	Chr01	==	Chr5	AT5G17800.1
	PvMYB111	Phvul.001G211700.1	Chr01	==	Chr5	AT5G49330.1
	PvMYB2	Phvul.001G215100.1	Chr01	==	Chr5	AT5G49620.2
