# Supplementary material for: Investigation and Expression Analysis of R2R3-MYBs and Anthocyanin Biosynthesis-Related Genes during Seed Color Development of Common Bean (Phaseolus vulgaris)
Source: Plants (Basel). 2022 Dec 5;11(23):3386. doi: 10.3390/plants11233386 (PMC9736660; doi:10.3390/plants11233386)
Supplement: Supplementary file 1 [file plants-11-03386-s001.zip › Table S3.xlsx]

## Sheet: Sayfa2
Table S3. Gene duplication analysis and Ka/Ks ratios between PvMYB genes.
Gene 1	Gene 2	Identity (%)	Ka	Ks	Ka/Ks	Duplicated Type	Purifying selection	Effective Length	Mya
PvMYB3	PvMYB24	0.7	0.487212	2.17572	0.223932	DSD	Yes	750	16.7363
PvMYB7	PvMYB4	0.67	0.406783	3.1629	0.128611	DSD	Yes	696	24.33
PvMYB8	PvMYB135	0.49	0.484008	0.846183	0.571989	wgd	Yes	726	6.5091
PvMYB9	PvMYB92	0.62	0.261823	0.788645	0.331991	wgd	Yes	999	6.0665
PvMYB14	PvMYB50	0.78	0.219226	0.745326	0.294135	wgd	Yes	537	5.73328
PvMYB16	PvMYB34	0.75	0.160276	0.493413	0.324832	wgd	Yes	1404	3.79549
PvMYB19	PvMYB31	0.72	0.274318	1.44508	0.189829	DSD	Yes	1098	11.116
PvMYB20	PvMYB127	0.71	0.155573	0.731804	0.212589	wgd	Yes	885	5.62926
PvMYB21	PvMYB124	0.85	0.0860703	0.533751	0.161255	PD	Yes	591	4.10578
PvMYB22	PvMYB117	0.85	0.666453	2.46618	0.270237	DSD	Yes	1077	18.9706
PvMYB23	PvMYB26	0.8	0.552074	2.70616	0.204006	DSD	Yes	756	20.8166
PvMYB27	PvMYB32	0.85	0.0785185	0.609969	0.128726	DSD	Yes	876	4.69207
PvMYB28	PvMYB130	0.78	0.346241	1.90455	0.181796	TRD	Yes	891	14.6504
PvMYB29	PvMYB30	0.96	0.0163799	0.026215	0.624828	TD	Yes	873	0.201654
PvMYB33	PvMYB81	0.69	0.593973	1.79615	0.330693	wgd	Yes	981	13.8165
PvMYB40	PvMYB106	0.68	0.179239	0.624516	0.287004	wgd	Yes	795	4.80397
PvMYB42	PvMYB85	0.81	0.113578	0.634317	0.179055	DSD	Yes	795	4.87936
PvMYB44	PvMYB132	0.83	0.282469	2.86049	0.0987482	wgd	Yes	765	22.0038
PvMYB49	PvMYB116	0.65	0.18346	0.760302	0.241299	wgd	Yes	924	5.84848
PvMYB50	PvMYB109	0.94	0.190242	0.907974	0.209523	DSD	Yes	1092	6.98442
PvMYB51	PvMYB158	0.6	0.16369	0.569267	0.287546	TRD	Yes	897	4.37898
PvMYB59	PvMYB140	0.77	0.116922	0.712178	0.164175	DSD	Yes	1041	5.4783
PvMYB62	PvMYB25	0.81	0.443711	1.91025	0.232279	wgd	Yes	882	14.6943
PvMYB63	PvMYB146	0.77	0.545643	2.11409	0.258099	TRD	Yes	918	16.2622
PvMYB70	PvMYB151	0.78	0.357059	1.58938	0.224654	wgd	Yes	672	12.226
PvMYB72	PvMYB150	0.7	0.359178	1.46427	0.245294	wgd	Yes	636	11.2636
PvMYB76	PvMYB149	0.62	0.184293	0.655196	0.281279	wgd	Yes	909	5.03997
PvMYB77	PvMYB129	0.76	0.117065	0.75083	0.155914	wgd	Yes	900	5.77562
PvMYB79	PvMYB97	0.78	0.360568	1.75073	0.205954	DSD	Yes	636	13.4671
PvMYB82	PvMYB155	0.77	0.389855	3.32465	0.117262	wgd	Yes	918	25.5742
PvMYB84	PvMYB41	0.92	0.421217	2.82248	0.149236	wgd	Yes	945	21.7114
PvMYB88	PvMYB45	0.62	0.188514	0.641305	0.293954	DSD	Yes	792	4.93312
PvMYB95	PvMYB122	0.73	0.533833	4.54931	0.117344	DSD	Yes	741	34.9947
PvMYB110	PvMYB115	0.91	0.0333177	0.069056	0.482473	DSD	Yes	681	0.5312
PvMYB111	PvMYB12	0.49	0.384871	1.89232	0.203385	wgd	Yes	891	14.5563
PvMYB119	PvMYB64	0.51	0.473584	1.09285	0.433349	wgd	Yes	1083	8.40652
PvMYB120	PvMYB142	0.67	0.138642	0.799501	0.173411	wgd	Yes	813	6.15
PvMYB126	PvMYB73	0.75	0.613594	2.19733	0.279245	DSD	Yes	711	16.9026
PvMYB131	PvMYB132	0.75	0.539427	2.11108	0.255522	DSD	Yes	606	16.2391
PvMYB134	PvMYB6	0.92	0.356574	2.88515	0.123589	DSD	Yes	750	22.1935
PvMYB139	PvMYB93	0.49	0.342437	0.949454	0.360668	DSD	Yes	537	7.30349
PvMYB152	PvMYB70	0.78	0.398029	1.00969	0.394211	TD	Yes	933	7.76681
PvMYB153	PvMYB72	0.69	0.321625	1.9692	0.163328	TD	Yes	645	15.1477
PvMYB154	PvMYB74	0.45	0.527528	1.53795	0.343009	TD	Yes	663	11.8304
