# Supplementary material for: Investigation and Expression Analysis of R2R3-MYBs and Anthocyanin Biosynthesis-Related Genes during Seed Color Development of Common Bean (Phaseolus vulgaris)
Source: Plants (Basel). 2022 Dec 5;11(23):3386. doi: 10.3390/plants11233386 (PMC9736660; doi:10.3390/plants11233386)
Supplement: Supplementary file 1 [file plants-11-03386-s001.zip › Table S4.xlsx]

## Sheet: Repressors
Table S4. List and detailed features of proteins carrying PvMYB-core motifs associated with repressor function
Gene ID	Feature	aa	Location	Terminal location	Consensus Sequence	Size aa	Calculated _mol_wt
PvMYB4	EAR	253	176..180	C-termius	LLEL	5	600.7 Da
PvMYB5	EAR	363	118..122	-termius	LILRL	5	626.8 Da
PvMYB7	EAR	298	217..221	C-termius	LLSL	5	558.7 Da
PvMYB17	EAR	231	187..191	C-termius	LLDL	5	586.7 Da
PvMYB25	EAR	319	82..86	-termius	LILEL	5	599.8 Da
PvMYB37	EAR	195	73..77	-termius	LVLRL	5	612.8 Da
PvMYB44	EAR	300	190..194	C-termius	LSLSL	5	531.6 Da
PvMYB45	EAR	312	85..89	-termius	LILEL	5	599.8 Da
PvMYB48	EAR	238	71..75	C-termius	LVLEL	5	585.7 Da
PvMYB56	EAR	360	230..234	C-termius	LLTL	5	572.7 Da
PvMYB62	EAR	305	83..87	-termius	LILEL	5	599.8 Da
PvMYB64	EAR	369	73..77	-termius	LTLCL	5	561.7 Da
PvMYB73	EAR	289	194..198	C-termius	LSLSL	5	531.6 Da
PvMYB75	EAR	478	228..232	M-termius	LALPL	5	525.7 Da
PvMYB78	EAR	281	94..98	-termius	LILEL	5	599.8 Da
PvMYB90	EAR	1625	1017..1021	C-termius	LGLDL	5	529.6 Da
PvMYB105	EAR	385	234..238	C-termius	LDLTL	5	573.7 Da
PvMYB112	EAR	258	90..94	-termius	LILDL	5	585.7 Da
PvMYB117	EAR	376	230..234	C-termius	LDLTL	5	573.7 Da
PvMYB118	EAR*	292	61..65	-termius	LTLEL	5	587.7 Da
PvMYB118	EAR*	292	287..291	C-termius	LVLFL	5	603.8 Da
PvMYB128	EAR	203	165..169	C-termius	LLDL	5	586.7 Da
PvMYB132	EAR	262	183..187	C-termius	LSLSL	5	531.6 Da
PvMYB134	EAR	259	177..181	C-termius	LLEL	5	600.7 Da
PvMYB136	EAR	318	225..229	C-termius	LLDL	5	586.7 Da
PvMYB160	EAR	276	182..186	C-termius	LSLCL	5	547.7 Da
