# Supplementary material for: Investigation and Expression Analysis of R2R3-MYBs and Anthocyanin Biosynthesis-Related Genes during Seed Color Development of Common Bean (Phaseolus vulgaris)
Source: Plants (Basel). 2022 Dec 5;11(23):3386. doi: 10.3390/plants11233386 (PMC9736660; doi:10.3390/plants11233386)
Supplement: Supplementary file 1 [file plants-11-03386-s001.zip › Table S5.xlsx]

## Sheet: All conditions
Table S5. Predicted cis-acting regulatory elements (CAREs) identified in the 2 kb promoter region of candidate R2R3-MYB Tfs in P. vulgaris.
	GT1-motif	MYB	TATA-box	CAAT-box	AT~TATA-box	Unnamed__4	Box 4	MYC	ERE	G-Box	ARE	ABRE	TATA	AAGAA-motif	MYB-like sequence	STRE	TCT-motif	Unnamed__1	WUN-motif	as-1	TGACG-motif	CGTCA-motif	TCA-element	MBS	GATA-motif	MRE	TC-rich repeats	Myb-binding site	TCA	WRE3	W box	AT1-motif	AE-box	I-box	AT-rich element	ABRE4	ABRE3a	O2-site	chs-CMA1a	Unnamed__6	P-box	LTR	GCN4_motif	GA-motif	TGA-element	CAT-box	GARE-motif	TCCC-motif	circadian
PvMYB1	1	6	90	37	16	8	8	1	2	3	2	2	0	1	1	0	1	0	0	2	2	2	0	1	0	2	0	0	1	1	0	1	0	1	1	0	0	0	1	1	1	0	0	0	0	0	0	0	0
PvMYB2	2	2	62	33	0	7	8	3	1	5	4	4	2	2	1	2	1	0	1	0	0	0	1	1	1	1	0	0	0	0	2	1	1	0	1	0	0	0	0	0	0	1	1	1	1	0	0	0	0
PvMYB3	1	1	61	39	2	6	3	3	5	0	1	0	1	3	1	2	2	1	1	1	1	1	1	0	2	0	2	0	0	0	1	1	0	0	0	0	0	1	0	1	0	0	0	0	0	0	0	1	1
PvMYB4	2	11	34	39	3	15	0	8	0	0	2	0	0	1	2	7	1	1	0	0	0	0	3	0	0	0	0	2	2	1	0	0	1	0	0	0	0	1	0	0	0	0	0	0	0	0	1	1	0
PvMYB5	1	5	64	42	2	4	1	5	4	6	0	5	1	1	1	1	3	2	2	0	0	0	0	0	0	0	2	1	0	0	0	0	1	0	0	0	0	0	1	1	0	0	0	1	1	1	1	0	1
PvMYB6	2	6	35	45	3	3	8	7	6	1	1	1	2	3	2	1	3	1	0	0	0	0	1	0	0	0	0	2	0	0	0	3	0	1	0	0	0	2	1	0	0	0	0	1	0	0	1	0	0
PvMYB7	1	4	62	37	7	7	5	2	0	0	0	0	1	4	3	1	1	1	1	1	1	1	2	0	1	0	0	0	0	0	0	1	0	1	0	0	0	0	2	0	1	0	1	0	0	0	0	0	0
PvMYB8	2	0	48	30	4	8	5	2	3	2	3	2	0	1	0	1	1	3	1	0	0	0	2	0	1	1	0	0	0	0	1	1	0	1	0	1	1	0	0	0	0	3	1	0	0	0	0	0	0
PvMYB9	0	4	67	52	9	9	5	1	1	2	4	2	1	2	1	1	1	2	0	3	3	3	1	1	2	1	1	2	0	1	3	0	0	0	0	1	1	0	0	1	0	0	0	1	1	0	0	0	0
PvMYB10	2	5	85	34	9	5	2	2	0	1	3	1	4	0	1	1	0	2	0	0	0	0	1	2	1	0	0	1	0	0	1	1	0	0	1	0	0	0	0	0	1	0	0	0	1	0	0	0	0
PvMYB11	1	3	72	36	7	3	3	4	1	0	2	0	3	1	1	0	1	1	0	2	2	2	2	0	1	1	0	0	0	1	0	0	1	0	0	0	0	0	0	1	0	0	0	1	1	0	0	0	0
PvMYB12	1	5	40	35	5	8	1	4	0	2	2	0	0	0	2	1	1	0	0	0	0	0	0	1	0	0	0	0	2	2	5	0	0	1	0	0	0	0	0	0	0	1	2	0	0	0	0	1	1
PvMYB13	2	7	50	42	4	6	3	2	2	0	3	0	0	2	2	0	1	2	0	1	1	1	2	0	0	2	1	1	1	0	0	1	0	2	1	0	0	0	0	0	1	1	0	1	0	0	0	0	0
PvMYB14	1	9	69	36	12	10	4	3	2	2	0	2	2	0	4	1	2	0	2	0	0	0	1	0	1	0	1	1	0	1	0	0	1	0	0	0	0	1	3	0	0	0	0	1	0	1	0	0	1
PvMYB15	0	0	56	31	7	7	3	3	4	5	1	3	1	1	0	1	1	3	1	0	0	0	2	0	2	1	0	0	0	0	1	0	0	1	0	0	0	1	0	0	0	0	1	0	0	0	0	0	0
PvMYB16	4	6	48	47	7	8	0	8	3	3	2	3	0	0	5	3	0	0	1	1	1	1	0	0	0	1	0	0	3	0	0	0	0	0	1	2	2	1	0	0	0	0	0	0	0	0	0	1	0
PvMYB17	0	2	67	25	5	10	9	4	0	2	1	3	0	3	0	1	0	1	0	1	1	1	1	1	3	0	0	0	0	5	1	0	1	1	0	1	1	1	0	0	0	0	0	1	1	1	0	0	0
PvMYB18	2	7	70	27	9	4	5	3	5	4	1	4	2	1	2	0	0	1	2	2	2	2	0	0	1	0	0	2	0	0	0	0	0	0	0	0	0	1	0	0	0	0	0	0	0	1	1	0	0
PvMYB19	1	7	99	42	21	2	1	2	1	4	2	4	2	1	1	0	1	1	1	0	0	0	1	2	1	0	2	0	1	0	0	1	1	1	0	1	1	0	0	1	0	1	0	0	0	0	0	0	0
PvMYB20	0	3	73	39	3	7	7	6	2	1	3	2	1	0	0	2	1	0	2	0	0	0	0	0	1	0	2	0	1	0	1	1	0	0	0	1	1	1	0	0	0	0	0	1	0	0	0	0	0
PvMYB21	0	4	44	35	7	9	0	4	1	1	3	1	0	1	1	2	0	4	1	0	0	0	0	1	0	0	0	0	0	0	0	0	0	0	0	0	0	0	0	0	0	3	0	0	2	1	0	0	0
PvMYB22	2	9	38	33	1	12	6	2	1	4	3	2	0	5	3	1	0	0	1	1	1	1	2	2	2	0	0	0	1	0	0	0	1	2	0	0	0	0	0	0	0	0	0	0	1	0	0	1	0
PvMYB23	2	6	57	38	2	16	4	2	3	1	1	1	0	1	1	2	0	3	0	1	1	1	0	1	1	0	1	1	1	0	2	2	1	0	0	1	1	0	2	0	0	0	0	0	1	1	1	1	0
PvMYB24	0	5	64	34	4	15	1	3	3	3	0	3	1	1	0	2	2	2	0	0	0	0	0	1	0	1	0	2	0	0	0	0	1	0	0	1	1	1	0	0	0	1	1	0	0	0	0	1	0
PvMYB25	1	6	34	45	0	1	2	1	1	6	1	6	1	4	2	1	1	0	2	0	0	0	0	1	0	0	0	0	0	2	4	0	0	0	0	0	0	1	0	0	1	0	1	0	1	0	0	0	1
PvMYB26	1	5	58	36	7	7	3	5	0	5	0	4	1	3	2	1	1	1	0	0	0	0	0	0	1	0	1	0	1	1	0	0	2	0	0	0	0	0	0	1	0	0	1	0	0	0	0	1	0
PvMYB27	1	4	69	53	5	3	4	1	2	0	3	0	2	3	2	0	1	0	0	0	0	0	1	1	0	0	0	0	0	1	0	1	1	1	1	0	0	0	0	0	0	0	0	1	0	0	0	0	0
PvMYB28	2	6	74	34	8	6	4	2	2	5	2	4	1	1	2	1	2	0	0	1	1	1	1	2	0	3	3	0	1	0	1	0	1	0	0	1	1	0	0	0	1	0	0	0	1	1	0	0	0
PvMYB29	2	5	36	29	1	18	3	3	1	2	4	5	0	3	1	1	0	1	0	1	1	1	0	0	0	1	2	1	2	1	1	0	1	0	0	1	1	1	2	1	0	1	0	1	0	0	1	0	0
PvMYB30	0	3	34	27	2	13	1	3	1	2	4	0	0	1	0	2	1	0	0	2	2	2	0	2	0	1	1	0	0	2	0	0	2	0	0	0	0	0	2	0	1	0	0	0	0	0	0	0	1
PvMYB31	0	5	48	26	2	16	4	3	3	2	0	2	3	6	1	3	1	0	2	1	1	1	0	0	2	0	0	0	2	0	0	0	0	0	0	0	0	0	0	0	0	0	0	0	2	1	0	0	0
PvMYB32	1	5	60	41	1	2	6	4	2	3	4	4	1	0	1	0	1	1	1	0	0	0	0	2	1	1	1	1	0	0	1	2	0	0	1	1	1	0	0	0	0	0	1	0	0	0	0	0	2
PvMYB33	2	3	65	45	8	3	3	3	3	8	4	6	1	1	0	0	0	2	0	1	1	1	0	0	0	2	1	0	1	1	1	0	0	2	0	0	0	1	1	0	0	0	0	0	0	0	0	0	1
PvMYB34	0	7	26	39	2	10	2	2	0	2	5	1	0	1	0	3	0	0	0	0	0	0	1	1	0	2	0	0	0	0	1	0	0	0	0	0	0	0	0	1	2	1	0	0	0	0	0	0	0
PvMYB35	1	2	37	44	5	5	4	3	0	2	6	1	0	1	0	1	3	0	1	1	1	1	1	0	0	1	1	0	0	1	1	0	0	0	3	0	0	1	1	0	2	0	0	0	0	0	0	0	2
PvMYB36	0	8	50	35	5	8	0	4	0	2	1	3	3	2	0	2	0	3	1	1	1	1	0	1	1	0	1	1	1	0	0	0	0	3	0	0	0	0	0	1	1	0	0	1	1	0	1	0	0
PvMYB37	0	2	132	25	16	5	4	3	3	0	0	0	4	1	1	1	1	0	0	0	0	0	0	0	1	1	0	0	0	0	0	3	1	0	0	0	0	2	0	3	1	0	0	0	0	0	0	1	0
PvMYB38	0	4	71	35	10	8	2	3	1	1	1	1	1	2	1	0	1	0	0	1	1	1	0	1	0	1	0	1	0	0	5	0	2	0	0	0	0	0	0	0	0	0	0	1	1	0	0	0	0
PvMYB39	0	7	139	38	36	5	8	5	2	1	4	1	1	2	2	0	2	0	1	0	0	0	2	0	0	0	0	1	2	0	0	0	1	0	0	0	0	1	0	1	1	0	0	1	0	0	0	0	0
PvMYB40	0	1	91	26	9	2	7	6	8	2	3	2	3	2	0	0	0	0	0	1	1	1	1	0	1	0	0	0	0	0	0	0	0	2	0	1	1	0	0	0	0	0	0	3	0	0	0	0	0
PvMYB41	2	4	46	22	3	13	1	4	4	0	1	0	0	1	1	0	0	0	2	2	2	2	1	1	1	1	0	0	1	0	3	0	1	0	0	0	0	0	0	0	0	0	0	0	0	0	0	0	0
PvMYB42	2	3	73	30	8	6	7	9	3	0	1	0	1	0	1	0	0	0	4	0	0	0	1	0	0	1	1	1	0	1	0	0	0	0	0	0	0	0	0	1	0	0	0	0	0	0	1	1	0
PvMYB43	1	5	111	33	10	7	11	6	1	0	3	0	4	1	2	0	1	2	0	0	0	0	1	0	0	2	0	0	0	1	0	0	0	0	1	0	0	0	0	0	0	0	0	0	0	0	0	2	0
PvMYB44	3	4	40	35	4	10	4	4	2	2	1	2	2	1	2	2	1	1	0	1	1	1	0	0	1	1	1	0	0	1	0	1	0	0	0	0	0	2	0	0	0	0	0	0	1	0	0	1	0
PvMYB45	1	0	101	44	23	11	2	8	4	3	3	2	1	1	0	3	2	1	2	0	0	0	0	0	1	0	0	0	0	0	0	0	1	0	0	1	1	1	0	1	0	0	0	0	0	0	0	0	1
PvMYB46	1	9	38	41	2	14	3	3	1	4	2	3	1	4	2	5	1	1	0	1	1	1	2	2	0	0	2	2	2	1	0	0	1	0	0	0	0	0	0	0	2	0	0	1	0	0	1	1	0
PvMYB47	3	3	94	33	17	10	5	3	3	1	1	1	1	0	2	1	1	1	5	0	0	0	2	0	2	0	1	1	0	1	0	0	0	0	2	0	0	0	0	1	0	0	1	0	1	0	0	1	0
PvMYB48	0	7	40	24	5	15	4	5	0	5	1	4	0	2	2	1	0	2	1	1	1	1	0	1	0	1	1	0	0	1	0	0	0	1	1	2	2	0	0	0	0	0	0	0	0	0	0	0	1
PvMYB49	9	3	70	42	7	10	5	4	3	2	3	2	4	1	1	1	3	0	0	0	0	0	0	0	2	0	1	0	1	1	0	0	0	1	0	0	0	0	0	0	0	0	1	0	1	0	0	1	0
PvMYB50	2	6	113	43	22	2	3	6	6	0	3	0	2	1	2	0	1	0	1	0	0	0	0	2	1	3	0	0	0	1	0	0	1	0	0	0	0	0	0	0	0	1	0	0	0	0	0	0	0
PvMYB51	3	4	92	40	25	5	3	5	5	0	0	0	1	0	2	1	1	1	0	2	2	2	1	1	0	0	0	0	1	0	0	0	0	0	1	0	0	0	0	0	0	0	0	0	0	0	0	0	0
PvMYB52	3	4	57	48	8	5	8	2	0	0	4	0	0	0	1	0	1	2	1	0	0	0	0	1	0	1	2	0	0	0	0	0	0	1	0	0	0	0	0	0	0	0	0	1	0	0	0	0	1
PvMYB53	4	3	46	51	10	6	4	8	1	0	6	0	1	0	1	2	0	1	2	0	0	0	2	0	0	1	0	0	1	1	0	1	1	0	4	0	0	0	0	0	2	1	0	0	1	0	0	0	0
PvMYB54	3	1	126	31	28	4	5	3	1	5	0	6	1	2	0	0	1	2	0	1	1	1	0	0	1	1	1	0	0	0	0	0	1	0	0	1	1	1	0	1	0	0	1	0	1	0	0	0	0
PvMYB55	3	9	21	40	2	8	1	5	0	1	3	1	0	2	4	3	1	1	0	1	1	1	1	2	1	0	3	0	0	2	0	0	1	0	1	1	1	0	1	0	0	0	0	0	1	1	0	0	0
PvMYB56	2	2	73	29	9	7	13	0	10	4	3	2	3	2	1	1	0	6	2	0	0	0	0	0	0	0	0	0	0	0	0	2	1	1	0	0	0	0	0	0	1	0	0	0	0	0	0	0	0
PvMYB57	1	7	78	48	7	12	2	5	1	4	3	2	1	0	2	1	4	1	0	1	1	1	0	0	0	0	0	2	0	1	1	0	1	0	0	1	1	0	0	0	1	1	1	0	0	0	0	1	1
PvMYB58	3	7	52	42	5	2	7	5	7	1	2	1	1	2	5	1	0	1	2	2	2	2	1	0	0	0	0	0	1	0	0	3	1	0	1	0	0	1	2	0	0	1	0	0	0	1	0	0	0
PvMYB59	1	8	47	43	4	5	2	1	1	1	4	1	2	0	1	1	1	1	0	1	1	1	2	2	2	0	0	1	2	0	1	0	0	0	0	0	0	0	0	0	0	0	0	0	0	2	1	0	0
PvMYB60	1	4	57	39	14	6	0	4	0	4	1	4	0	2	4	3	1	2	1	0	0	0	2	0	1	1	3	0	1	0	0	0	0	1	0	0	0	0	0	1	0	0	0	0	1	0	0	0	0
PvMYB61	5	5	27	30	1	8	2	5	3	4	3	2	0	2	3	2	1	1	1	0	0	0	0	1	3	1	0	0	0	1	0	0	2	1	0	0	0	0	2	0	1	1	0	0	0	0	0	0	0
PvMYB62	0	11	19	35	0	10	2	2	1	1	2	1	2	2	1	1	1	0	0	0	0	0	1	1	1	1	1	1	0	1	0	0	0	0	0	0	0	1	1	0	1	3	0	0	0	0	1	0	0
PvMYB63	1	5	141	41	15	2	9	1	3	1	1	0	5	1	2	0	0	1	1	0	0	0	0	0	0	0	0	1	0	0	0	0	0	0	0	0	0	0	2	2	0	0	0	0	0	0	1	0	1
PvMYB64	2	6	26	62	0	7	4	3	2	3	3	2	0	2	0	0	1	2	0	0	0	0	0	1	2	0	0	1	1	0	1	0	0	1	1	0	0	0	1	0	0	0	0	2	1	0	0	0	0
PvMYB65	5	5	77	36	20	10	3	5	1	3	0	3	0	2	1	0	1	0	1	0	0	0	0	0	1	1	1	2	0	0	1	0	1	0	0	0	0	0	0	0	0	0	1	0	0	0	0	1	1
PvMYB66	0	2	64	32	9	6	6	3	5	1	5	1	0	0	0	0	1	0	4	1	1	1	0	0	0	1	1	1	0	0	0	1	0	0	0	0	0	1	1	1	0	0	0	1	1	0	1	0	0
PvMYB67	0	3	51	35	7	7	1	0	5	0	5	0	1	0	1	1	0	0	1	2	2	2	0	0	0	1	0	0	0	1	0	2	1	0	1	0	0	0	0	0	0	3	0	0	0	0	0	1	0
PvMYB68	2	1	103	28	18	12	6	2	4	4	1	4	0	4	1	1	2	2	0	1	1	1	0	0	2	0	0	0	1	1	0	0	0	0	0	2	2	0	0	0	0	0	0	0	0	0	0	1	1
PvMYB69	0	3	90	40	9	2	3	5	2	1	2	1	1	5	2	0	2	1	1	0	0	0	0	0	0	1	1	0	1	0	1	0	1	0	0	0	0	0	1	1	0	0	0	0	0	0	0	0	0
PvMYB70	0	3	87	27	3	4	2	2	1	3	0	3	3	2	1	1	1	1	1	0	0	0	0	0	0	0	0	0	0	0	0	0	1	0	0	2	2	0	0	1	1	0	0	1	1	0	0	0	0
PvMYB71	1	6	91	43	19	10	5	6	3	4	3	2	2	0	0	0	2	4	0	1	1	1	0	2	0	1	1	0	2	1	0	4	0	0	0	0	0	0	1	0	1	0	0	0	0	1	0	0	0
PvMYB72	0	6	44	35	2	8	2	4	2	0	1	0	1	3	3	1	1	1	0	1	1	1	0	0	0	0	2	0	0	0	0	0	2	1	0	0	0	0	0	0	0	1	2	0	0	0	0	0	0
PvMYB73	2	6	72	34	6	4	4	4	2	1	2	1	1	5	2	2	2	1	0	0	0	0	0	1	0	1	0	0	2	1	0	0	0	0	0	0	0	1	0	0	0	0	0	0	0	0	0	0	0
PvMYB74	0	6	60	23	13	16	2	2	0	2	2	3	1	3	1	5	1	5	1	0	0	0	0	1	1	1	0	1	0	1	2	0	0	3	0	1	1	0	0	0	1	0	1	0	0	0	1	1	0
PvMYB75	0	8	56	26	7	8	3	4	0	1	2	1	0	0	1	5	1	0	0	1	1	1	0	1	1	0	0	4	0	2	0	0	0	1	1	0	0	0	0	0	1	0	0	0	0	1	1	1	0
PvMYB76	0	3	107	39	10	8	11	0	4	1	2	1	0	1	0	0	0	1	2	0	0	0	0	0	0	0	1	1	0	0	0	0	0	0	0	0	0	0	0	0	0	0	1	0	0	0	0	0	0
PvMYB77	1	5	54	41	2	8	4	3	1	0	1	0	3	2	2	1	1	0	1	0	0	0	3	2	1	1	1	0	1	0	0	0	0	2	0	0	0	0	1	0	1	0	0	0	0	0	0	0	1
PvMYB78	4	6	52	37	2	2	2	2	2	1	3	0	1	0	1	0	4	0	0	3	3	3	1	0	1	2	1	1	2	0	5	1	0	0	0	0	0	0	1	1	0	0	1	2	0	0	0	0	0
PvMYB79	0	1	84	34	7	6	3	3	2	1	1	3	2	2	0	1	0	0	5	2	2	2	0	0	0	0	1	1	1	0	0	0	0	1	0	2	2	0	0	0	0	0	0	0	0	0	0	0	0
PvMYB80	0	2	58	33	4	7	3	3	3	4	0	0	1	0	0	0	4	0	1	0	0	0	1	0	0	0	1	1	1	0	2	0	0	0	1	0	0	1	0	1	0	2	0	0	0	0	0	0	1
PvMYB81	1	5	79	26	9	4	1	5	2	4	2	4	2	0	2	2	1	0	0	0	0	0	1	1	0	0	0	1	0	0	1	0	1	1	1	0	0	0	0	0	1	0	1	1	0	1	1	0	0
PvMYB82	0	5	101	31	10	2	9	6	6	2	3	1	5	2	2	1	1	4	0	4	4	4	2	1	0	1	1	0	0	0	0	1	2	0	0	0	0	0	0	0	0	0	0	1	1	0	0	0	0
PvMYB83	1	4	56	27	2	9	3	0	1	7	4	8	0	2	1	2	0	5	2	0	0	0	2	0	1	0	0	2	1	1	0	0	0	1	0	2	2	1	0	0	0	0	0	0	0	1	1	0	0
PvMYB84	1	3	74	42	8	5	9	1	1	1	1	1	2	3	0	0	1	0	2	1	1	1	1	1	1	1	1	0	0	0	1	4	0	0	0	0	0	1	0	0	0	0	0	0	0	0	0	0	0
PvMYB85	1	4	42	38	2	12	1	2	1	5	1	5	1	1	0	2	2	2	0	4	4	4	0	1	0	0	0	0	0	0	0	0	1	2	0	2	2	0	0	1	0	1	0	0	0	2	0	1	0
PvMYB86	0	2	152	33	18	0	10	3	5	3	2	2	4	0	1	0	2	2	2	0	0	0	0	0	0	0	0	0	1	0	0	0	0	0	0	0	0	0	0	1	0	1	0	0	0	0	0	0	0
PvMYB87	1	4	59	43	3	3	3	2	2	2	3	1	4	1	2	1	0	1	3	2	2	2	1	0	0	0	1	0	1	0	1	1	0	0	0	0	0	0	0	0	1	0	0	0	0	0	0	0	1
PvMYB88	2	8	73	29	6	8	4	2	2	2	1	2	2	2	0	1	1	1	1	2	2	2	0	1	0	1	1	1	1	3	0	0	0	1	0	1	1	0	0	1	0	0	0	0	0	0	1	0	0
PvMYB89	0	6	35	45	5	4	1	5	1	2	2	1	0	0	0	2	1	0	1	0	0	0	0	1	0	1	1	2	0	2	0	0	0	0	0	0	0	1	0	0	0	0	0	0	0	0	1	0	0
PvMYB90	3	3	83	28	13	7	9	4	5	0	1	0	3	0	1	0	1	0	0	2	2	2	0	0	0	1	0	0	0	0	0	0	0	1	1	0	0	2	1	0	1	0	0	0	0	0	0	0	0
PvMYB91	0	1	113	48	6	4	11	2	6	1	1	1	3	0	0	0	2	1	1	0	0	0	0	0	1	0	0	0	0	0	0	0	1	0	1	1	1	2	0	0	0	0	0	0	0	0	0	0	0
PvMYB92	0	8	49	18	5	13	3	5	1	2	1	2	0	1	1	3	0	1	2	0	0	0	0	2	0	0	0	1	1	1	0	0	0	0	0	0	0	1	0	0	0	0	0	0	1	1	1	0	1
PvMYB93	0	4	119	31	8	2	4	3	7	0	1	0	3	0	0	0	0	0	2	1	1	1	0	0	0	3	1	1	1	1	0	0	1	0	0	0	0	0	0	1	0	1	0	1	0	0	1	0	0
PvMYB94	3	1	87	26	5	9	8	3	3	0	1	1	6	2	0	0	1	0	1	0	0	0	1	0	0	1	1	0	0	1	0	0	0	0	0	0	0	0	1	0	0	0	0	1	0	0	0	0	0
PvMYB95	0	6	60	44	5	7	1	7	0	2	1	0	0	2	0	2	1	1	1	2	2	2	1	3	1	1	0	0	0	1	0	1	3	0	1	0	0	0	0	0	1	0	0	1	0	1	0	0	0
PvMYB96	0	4	113	43	10	2	22	1	0	0	6	0	5	0	2	0	0	2	3	1	1	1	1	0	1	0	0	0	1	0	0	0	0	0	3	0	0	0	0	0	0	0	0	0	0	1	0	0	0
PvMYB97	0	1	103	42	10	5	2	0	2	1	1	1	3	2	0	0	1	3	1	0	0	0	1	0	1	0	1	0	1	0	1	0	0	0	0	0	0	0	0	0	1	0	1	1	0	0	0	0	0
PvMYB98	5	3	38	38	2	6	3	1	6	0	1	0	0	1	1	2	0	0	2	1	1	1	2	0	2	0	1	1	0	0	1	0	1	0	0	0	0	0	1	0	1	0	0	0	0	0	0	0	0
PvMYB99	0	1	102	38	6	2	4	5	4	1	2	1	3	1	0	0	0	2	2	0	0	0	2	0	0	1	0	0	0	0	0	0	0	0	0	0	0	1	1	2	0	0	0	0	0	0	0	0	0
PvMYB100	1	8	78	55	12	10	2	10	2	1	0	1	0	1	2	1	0	1	0	1	1	1	0	0	2	0	1	1	0	0	0	0	0	0	1	0	0	0	0	1	0	0	0	0	1	0	0	0	0
PvMYB101	2	4	92	36	23	4	2	4	3	1	0	2	2	1	2	2	0	0	1	0	0	0	0	1	0	0	0	0	0	0	0	0	2	1	0	1	1	3	0	0	0	0	2	0	0	0	0	0	1
PvMYB102	0	3	68	40	4	7	2	5	5	6	4	5	1	2	0	1	1	4	0	1	1	1	2	1	0	0	1	0	1	1	1	0	0	1	0	3	3	1	0	0	0	2	1	0	0	0	0	0	0
PvMYB103	2	1	88	41	17	6	6	5	6	5	1	3	0	1	0	1	1	3	2	1	1	1	0	0	0	2	1	1	0	1	0	1	0	0	0	0	0	0	0	0	1	0	0	1	0	1	1	0	0
PvMYB104	2	4	65	39	8	7	1	9	0	0	4	0	2	0	1	0	3	1	2	1	1	1	1	3	2	0	0	0	0	1	0	0	0	0	1	0	0	2	2	0	0	0	0	0	0	1	0	1	0
PvMYB105	1	4	71	33	8	3	8	0	6	1	0	1	3	0	2	0	2	0	0	0	0	0	0	0	3	0	0	0	1	0	0	0	0	0	0	0	0	0	0	0	0	1	0	0	0	0	0	0	1
PvMYB106	1	2	11	36	0	3	2	6	1	0	6	0	0	2	0	0	2	0	0	2	2	2	0	0	0	0	1	0	0	1	0	0	0	1	1	0	0	0	0	0	0	1	0	0	0	1	0	0	0
PvMYB107	1	5	53	32	4	9	2	2	2	0	4	0	1	2	1	1	0	0	0	1	1	1	1	2	1	0	0	1	0	0	0	2	0	0	1	0	0	0	0	0	0	0	0	0	0	0	0	0	0
PvMYB108	0	4	81	38	6	6	5	4	5	3	2	2	2	0	2	1	0	1	1	2	2	2	0	0	0	1	0	1	2	1	1	0	1	0	0	0	0	0	0	1	2	1	1	0	0	0	0	1	0
PvMYB109	1	5	57	37	3	5	7	7	4	9	2	9	2	0	2	1	2	3	0	1	1	1	0	1	0	0	2	0	1	0	0	1	1	0	1	2	2	0	0	0	0	0	1	0	0	1	0	0	0
PvMYB110	2	4	55	31	7	5	6	4	1	2	2	3	0	2	0	0	2	0	0	3	3	3	0	0	1	1	0	2	0	0	0	1	0	2	0	0	0	1	0	0	1	1	1	1	0	0	2	1	0
PvMYB111	0	9	49	33	2	3	5	7	0	4	0	2	0	3	5	2	1	3	1	4	4	4	0	0	1	0	0	1	2	1	0	0	1	0	0	0	0	1	0	1	0	0	1	0	0	0	1	0	1
PvMYB112	1	8	96	38	25	8	4	4	1	4	4	3	1	3	0	1	1	1	0	0	0	0	1	3	0	0	0	2	2	0	1	0	0	0	0	2	2	1	0	1	0	0	0	2	0	0	1	1	0
PvMYB113	1	2	68	36	6	7	13	3	6	1	2	1	3	0	0	3	0	1	5	0	0	0	0	2	0	0	0	0	0	1	0	0	1	1	0	1	1	1	1	0	0	0	2	0	0	0	0	0	0
PvMYB114	2	8	40	41	1	2	2	2	0	1	2	1	2	3	4	0	0	1	2	0	0	0	1	0	0	0	1	2	0	1	1	2	0	1	0	1	1	0	0	0	1	0	0	0	0	1	2	0	1
PvMYB115	3	4	83	44	8	6	7	2	1	4	0	2	2	2	3	0	2	1	2	0	0	0	2	0	0	0	1	0	0	0	1	0	0	1	1	2	2	0	3	1	0	0	1	1	0	0	0	0	0
PvMYB116	2	3	155	32	25	3	15	2	3	2	1	2	3	1	2	0	1	1	2	0	0	0	0	1	0	0	0	0	0	0	0	3	0	0	2	0	0	0	0	1	0	1	0	1	1	0	0	0	0
PvMYB117	2	7	35	43	2	3	3	6	1	4	1	3	2	1	1	1	0	0	0	0	0	0	2	0	0	1	1	0	4	0	0	0	0	0	0	1	1	1	1	1	0	0	1	0	0	0	0	0	0
PvMYB118	2	3	52	54	9	6	6	2	4	3	7	3	1	1	0	1	0	0	0	1	1	1	1	1	2	2	0	0	0	0	0	0	1	1	3	0	0	0	0	0	0	0	0	0	0	0	0	0	0
PvMYB119	0	6	46	32	7	9	3	3	1	7	1	6	0	3	1	3	0	4	0	0	0	0	0	1	1	0	1	1	1	0	1	0	1	0	0	3	3	0	0	1	1	0	1	1	0	3	0	0	0
PvMYB120	1	4	50	27	3	7	3	4	3	2	0	2	0	0	1	3	1	0	1	1	1	1	0	0	0	2	0	0	1	1	1	0	1	0	0	0	0	1	1	0	0	0	0	0	0	1	0	0	1
PvMYB121	0	3	101	31	14	3	13	1	4	0	3	0	1	0	0	0	0	1	1	0	0	0	0	0	1	0	0	0	0	1	0	3	0	0	1	0	0	1	0	0	1	0	0	0	0	1	0	0	0
PvMYB122	1	3	133	40	26	3	8	5	4	2	1	2	5	0	1	0	1	0	1	1	1	1	1	1	1	1	0	0	0	0	0	1	0	0	0	0	0	0	0	0	0	0	0	1	1	0	0	0	0
PvMYB123	2	2	78	39	10	4	4	8	4	0	2	0	1	3	1	0	2	0	1	0	0	0	0	0	1	0	1	0	1	0	0	1	0	0	1	0	0	1	0	1	1	0	0	0	0	0	0	0	0
PvMYB124	2	1	53	50	4	11	1	5	1	2	3	1	0	0	0	1	1	0	0	1	1	1	1	0	0	0	0	0	0	2	1	0	1	0	0	0	0	0	0	2	0	0	0	0	0	0	0	1	0
PvMYB125	1	0	134	27	34	6	7	4	4	4	2	3	2	2	0	0	0	0	1	0	0	0	0	0	1	1	0	0	0	0	0	1	1	0	0	1	1	1	0	0	0	0	1	0	0	0	0	0	0
PvMYB126	0	3	101	37	6	6	6	3	4	1	2	1	1	2	1	0	2	0	1	0	0	0	0	1	2	1	1	1	0	0	1	0	0	0	0	1	1	0	0	0	0	0	0	0	0	0	0	0	1
PvMYB127	0	6	153	24	26	6	7	1	2	0	1	0	3	2	0	1	0	2	0	0	0	0	0	3	2	1	1	0	1	1	1	1	0	2	0	0	0	0	0	2	0	1	0	0	1	0	0	0	1
PvMYB128	0	6	107	35	26	6	1	3	0	0	0	0	1	0	1	4	2	1	1	0	0	0	1	2	0	0	0	2	0	1	2	0	1	1	0	0	0	0	1	0	0	0	0	1	1	2	1	0	0
PvMYB129	1	4	81	39	7	5	13	2	2	0	0	0	0	0	2	0	0	0	0	2	2	2	0	0	0	0	0	0	0	0	0	0	0	0	2	0	0	1	1	1	1	0	0	0	0	1	0	0	0
PvMYB130	2	5	60	36	4	7	5	5	0	1	1	0	1	1	1	0	0	0	2	0	0	0	1	2	1	0	0	1	1	0	1	1	0	0	0	0	0	0	0	0	1	0	0	0	0	0	1	1	0
PvMYB131	3	6	66	36	7	16	2	3	1	6	0	6	1	1	1	5	0	1	2	2	2	2	1	1	2	1	0	1	1	0	0	0	0	0	0	1	1	0	2	0	0	0	0	0	0	0	0	0	0
PvMYB132	2	8	36	18	5	18	1	2	0	4	4	4	0	1	3	4	3	1	2	0	0	0	1	0	1	1	1	0	1	3	0	0	0	0	0	1	1	0	1	0	0	0	0	0	0	0	0	0	0
PvMYB133	3	6	53	58	4	7	6	5	4	3	0	3	2	2	2	2	0	1	0	3	3	3	0	1	1	1	0	1	0	0	1	1	0	0	0	2	2	0	0	0	0	0	1	0	1	0	0	0	0
PvMYB134	0	6	27	36	2	13	4	3	0	1	1	1	1	1	0	2	2	0	1	0	0	0	1	1	0	0	0	3	0	1	1	0	0	0	1	0	0	1	0	0	1	0	0	0	1	1	0	0	0
PvMYB135	0	7	39	37	0	13	1	4	3	0	6	0	2	2	1	0	2	0	0	1	1	1	2	0	0	1	1	2	0	2	0	0	0	2	0	0	0	0	1	0	0	0	0	0	0	2	0	1	0
PvMYB136	4	7	52	38	3	4	6	0	2	1	1	1	3	2	3	3	2	1	1	3	3	3	0	0	1	0	1	1	0	0	2	0	1	1	0	0	0	0	1	1	0	1	0	0	0	0	1	0	0
PvMYB137	2	6	101	37	21	8	6	6	3	0	3	0	0	1	4	3	2	1	1	1	1	1	0	0	0	1	0	0	1	1	1	0	0	2	0	0	0	0	0	1	0	1	0	0	0	0	0	0	1
PvMYB138	2	3	30	37	0	3	3	4	3	1	2	1	2	4	2	0	1	1	2	2	2	2	1	0	0	0	1	0	2	1	1	1	0	0	0	0	0	0	1	0	1	0	0	0	0	0	0	0	0
PvMYB139	0	6	81	47	4	1	12	2	8	0	8	0	3	0	1	0	0	0	0	0	0	0	0	2	0	3	1	0	0	0	1	5	1	0	3	0	0	0	0	0	0	0	0	0	0	0	0	0	0
PvMYB140	0	2	65	40	5	8	1	4	2	3	2	4	1	1	1	0	0	1	1	4	4	4	1	0	1	1	0	1	1	0	1	0	1	0	0	1	1	0	0	0	0	0	2	0	2	0	0	1	0
PvMYB141	2	4	77	45	5	6	7	4	13	2	1	3	1	1	1	0	1	1	0	0	0	0	0	0	0	0	2	0	0	0	0	0	1	0	0	0	0	0	0	1	0	0	1	0	0	0	0	1	1
PvMYB142	0	2	105	43	28	5	4	3	3	1	8	1	3	1	0	0	1	0	0	0	0	0	3	0	0	0	2	0	2	1	0	1	0	0	2	1	1	0	0	1	1	0	0	0	0	0	0	0	0
PvMYB143	0	1	88	38	7	6	6	2	2	0	1	0	2	5	0	1	0	1	1	0	0	0	0	0	0	0	0	0	0	0	0	1	0	0	0	0	0	0	0	0	1	0	0	1	0	1	0	0	0
PvMYB144	0	1	91	34	18	5	6	7	1	3	0	3	0	2	0	0	1	2	5	0	0	0	2	1	0	0	0	0	0	0	0	1	0	0	1	1	1	0	0	0	1	1	0	0	0	0	0	0	1
PvMYB145	1	7	40	50	6	12	5	6	2	2	0	2	0	3	2	3	0	0	0	2	2	2	0	2	0	2	0	0	0	0	0	0	0	0	0	1	1	2	1	0	0	0	0	0	0	0	0	0	0
PvMYB146	0	6	59	43	2	0	2	3	2	3	5	2	2	0	1	0	2	0	0	0	0	0	1	2	0	0	2	0	0	1	0	3	0	0	3	0	0	0	1	0	0	0	0	0	0	1	0	0	0
PvMYB147	0	2	78	22	11	4	7	2	10	5	1	6	4	3	1	0	0	3	0	1	1	1	1	0	1	0	0	0	1	2	1	0	0	1	0	1	1	0	0	1	0	2	0	0	0	0	0	0	0
PvMYB148	2	8	97	32	24	12	2	4	2	4	1	3	0	2	1	0	1	0	0	3	3	3	3	0	0	0	1	1	1	0	0	0	1	0	1	1	1	2	0	0	0	0	0	0	0	0	1	2	0
PvMYB149	0	2	65	40	4	1	4	1	1	0	2	0	2	2	0	0	2	0	1	0	0	0	0	0	0	2	0	1	0	0	0	0	1	0	1	0	0	0	0	0	0	1	1	0	1	0	0	0	0
PvMYB150	1	8	89	29	11	8	1	1	4	1	0	0	2	1	1	1	0	0	0	0	0	0	0	4	0	0	0	1	0	1	0	0	0	1	0	0	0	0	0	0	0	0	0	0	1	0	0	0	0
PvMYB151	1	4	34	32	4	5	1	2	0	3	1	3	0	1	1	0	2	0	0	0	0	0	0	0	0	0	0	1	0	0	1	0	2	1	0	1	1	0	1	0	0	0	0	0	0	0	1	1	0
PvMYB152	0	2	57	45	2	4	1	1	6	7	7	3	2	1	0	1	1	0	0	0	0	0	0	0	1	2	0	1	0	0	0	1	0	0	0	0	0	0	0	0	0	1	0	0	0	0	0	0	0
PvMYB153	0	3	67	21	9	7	5	4	1	7	3	8	3	0	1	0	2	3	1	1	1	1	0	0	2	0	0	0	0	0	0	0	2	0	0	0	0	0	1	1	0	0	0	0	0	0	0	1	0
PvMYB154	0	3	57	38	17	11	7	6	1	1	4	1	0	2	1	4	2	0	0	0	0	0	2	0	0	1	0	0	0	0	0	1	0	1	1	1	1	2	0	0	0	1	0	0	0	0	0	0	0
PvMYB155	2	4	57	22	4	7	2	6	1	3	3	3	2	0	1	2	0	1	0	1	1	1	0	0	0	1	1	1	1	0	1	0	0	0	0	0	0	0	0	0	3	0	1	0	0	0	1	0	0
PvMYB156	3	4	87	33	7	5	10	4	6	3	2	3	4	0	0	0	1	1	0	1	1	1	0	0	2	1	0	2	1	0	0	0	0	0	1	0	0	0	0	1	0	0	0	1	0	0	1	0	0
PvMYB157	1	1	113	33	12	7	8	1	7	1	1	2	3	1	0	1	3	2	0	0	0	0	0	0	0	0	0	0	0	0	0	2	3	0	0	1	1	0	0	1	1	0	0	0	0	1	0	0	1
PvMYB158	1	10	29	34	2	7	2	3	0	2	1	2	0	1	2	2	1	0	0	0	0	0	1	1	0	1	0	1	2	1	0	0	0	0	1	0	0	1	1	0	1	0	1	0	0	0	1	0	0
PvMYB159	1	9	22	41	0	8	2	4	2	3	2	3	0	0	2	0	2	0	0	3	3	3	0	0	0	1	2	3	0	2	2	0	0	2	2	0	0	1	0	2	1	1	0	0	1	0	3	1	0
PvMYB160	1	10	69	40	2	8	9	2	8	1	1	1	5	0	3	0	0	1	1	2	2	2	0	1	1	2	0	0	0	0	1	0	0	0	0	1	1	1	1	0	1	0	0	0	1	0	0	0	0
Total	198	728	11080	5860	1329	1103	726	568	411	344	334	302	234	225	193	176	161	161	140	124	124	124	102	99	97	95	88	88	85	82	82	77	74	64	64	64	64	62	56	56	55	47	42	42	41	40	39	37	33
[truncated: 63 more columns]
