# Supplementary material for: Investigation and Expression Analysis of R2R3-MYBs and Anthocyanin Biosynthesis-Related Genes during Seed Color Development of Common Bean (Phaseolus vulgaris)
Source: Plants (Basel). 2022 Dec 5;11(23):3386. doi: 10.3390/plants11233386 (PMC9736660; doi:10.3390/plants11233386)
Supplement: Supplementary file 1 [file plants-11-03386-s001.zip › Table S6.xlsx]

## Sheet: Total MYB genes (MYB sorted)
Table S6. List of predicted miRNAs targeting PvMYB transcripts
Target Acc.	miRNA Acc.	Expectation	Unpaired energy	miRNA start	miRNA end	Target start	Target end	miRNA aligned fragment	Alignment	Target aligned fragment	Inhibition
PvMYB1	Pvu-miRN2588	5	-1	1	22	477	498	CAUUUGUUUCUUUCUCUCCUUA	:..::. ::::::::. ::: :	UGGGGGAAGAAAGAAGAAAAAG	Cleavage
PvMYB2	Pvu-miR168	5	-1	1	21	426	446	UCGCUUGGUGCAGGUCGGGAA	::: :..::: ...::::::	AUCCGGGUCUGAGUUAAGCGA	Translation
PvMYB3	Pvu-miR1514	4.5	-1	1	22	1029	1050	UUCAUUUUGAAAAUAGGCAUUG	: :: ::::::::..: ::	UGCUUCCCAUUUUCAAGGUCAA	Cleavage
PvMYB4	Pvu-miRN2590	5	-1	1	21	110	130	UUUUGGACAAUUCCAUGCACC	:: :: : :::: ::::::	AUUGGAUUGCAUUGCCCAAAA	Cleavage
PvMYB7	Pvu-miRN2595	5	-1	1	21	826	846	UUUAGAUAUUCAUGGGUGGUC	:::: ::: ::. :::::.:	CACCAACCAGGAGAAUCUAGA	Cleavage
PvMYB14	Pvu-miR167	4.5	-1	1	20	1037	1056	UGAAGCUGCCAGCAUGAUCU	: : :::::::::::: :	UGUUGAUGCUGGCAGCUCCU	Cleavage
PvMYB14	Pvu-miR395	5	-1	1	21	796	816	UGAAGUGUUUGGGGGAACUCU	: :::.::: ..::::::	UCAUUUCUCCCUGGCACUUCU	Translation
PvMYB14	Pvu-miRN2587	5	-1	1	21	392	412	UCUUCUCUCUAUUGUCACCUU	:.: ::: :::.: :::.::.	AGGUUGAGAAUGGUGAGGAGG	Cleavage
PvMYB16	Pvu-miRN2588	4	-1	1	22	354	375	CAUUUGUUUCUUUCUCUCCUUA	: :::::::.:::::: ..::	UCAGGAGAGGAAGAAAGGGAUC	Cleavage
PvMYB22	Pvu-miRN2588	4.5	-1	1	22	588	609	CAUUUGUUUCUUUCUCUCCUUA	.:::::. :.:::..: ::::	AGAGGAGGAAGAGAGGCUAAUG	Cleavage
PvMYB24	Pvu-miR2111	5	-1	1	20	115	134	UAAUCUGCAUCCUGAGGUUU	::::::: :::::.::	CUUCCUCAGGCUGCAGGUUU	Translation
PvMYB27	Pvu-miRN2600	5	-1	1	21	236	256	CAAUGAGGGCAUGUUGUAGGC	.: :: ::::::::. :::	UUCAACUCCAUGCCCUUCUUG	Cleavage
PvMYB28	Pvu-miR482	4.5	-1	1	22	290	311	UCUUCCCUACACCUCCCAUACC	::: .:: ::.:::::::	GUGAUGAUGGGGGUGGGGAAGA	Translation
PvMYB28	Pvu-miRN2588	5	-1	1	22	579	600	CAUUUGUUUCUUUCUCUCCUUA	.: :::. :.:::.:: ::::	AGAAGAGGAAGAGAGACUAAUG	Cleavage
PvMYB29	Pvu-miR159	4.5	-1	1	21	398	418	UUUGGAUUGAAGGGAGCUCUA	:.:: :::.:::: :::: ::	UGGACCUCUCUUCCAUCCUAA	Cleavage
PvMYB32	Pvu-miRN2591	4.5	-1	1	22	750	771	UUGUUUUUCCUAUUCCACCAAU	:::::: :: ::::::: ::.	CUUGGUGAAACAGGAAAACCAG	Cleavage
PvMYB34	Pvu-miR390	3.5	-1	1	21	384	404	AAGCUCAGGAGGGAUAGCACC	:.:::..::.:::.::::	CAGGUUAUUUCUUCUGGGCUU	Cleavage
PvMYB36	Pvu-miR396	4.5	-1	1	21	131	151	UUCCACAGCUUUCUUGAACUG	:.: :: ::::: :::::::	CGGGUCUUGAAAGAUGUGGAA	Cleavage
PvMYB37	Pvu-miR396	4.5	-1	1	21	131	151	UUCCACAGCUUUCUUGAACUG	:.: :: ::::: :::::::	CGGGUCUUGAAAGAUGUGGAA	Cleavage
PvMYB39	Pvu-miR390	5	-1	1	21	384	404	AAGCUCAGGAGGGAUAGCACC	:.:::..::.:: .::::	CAAGUUAUUUCUUCUUGGCUU	Cleavage
PvMYB40	Pvu-miR399	5	-1	1	21	1080	1100	UGCCAAAGGAGAGUUGCCCUG	:::::.::::::: ::	AGAAUCAACUUUCCUUUGUCA	Cleavage
PvMYB40	Pvu-miRN2588	5	-1	1	22	433	454	CAUUUGUUUCUUUCUCUCCUUA	:: ::::::::: : :::	UGCAGAAAGAAAGAAAAAUAUG	Cleavage
PvMYB41	Pvu-miR170	5	-1	1	20	181	200	UUGAGCCGCGUCAAUAUCUC	: ::::: :.:::::::	UGCAGAUUGAGGUGGCUCAA	Translation
PvMYB41	Pvu-miR393	5	-1	1	21	413	433	UCCAAAGGGAUCGCAUUGAUC	: ::::: : ::::::::	ACACCAUGCGUUACCUUUGGA	Translation
PvMYB44	Pvu-miR393	5	-1	1	21	5	25	UCCAAAGGGAUCGCAUUGAUC	::::: :: :::::::::	CAUCAAGUGGAACCCUUUGGA	Translation
PvMYB47	Pvu-miRN2594	5	-1	1	20	341	359	GGCAGGUUAUCUUUGGCUAU	: ::::::::: ::::::	CAAACCAAAGAUA-CCUGCC	Cleavage
PvMYB49	Pvu-miR171	5	-1	1	21	806	826	GAGCCGAAUCAAUAUUACUCU	::::: :: :.:::::. :	GCAGUAACAUGGGUUCGGUAC	Translation
PvMYB56	Pvu-miRN2600	4.5	-1	1	21	608	628	CAAUGAGGGCAUGUUGUAGGC	:: :: :::::.:.::: ::	UCCAACCACAUGUCUUCAGUG	Cleavage
PvMYB57	Pvu-miRN2590	5	-1	1	21	743	763	UUUUGGACAAUUCCAUGCACC	: .: ::::::::..:.:	ACAGAGUCGAAUUGUCUGAGA	Cleavage
PvMYB58	Pvu-miR398	5	-1	1	21	969	989	UUGUGUUCUCAGGUCACCCCU	.: :: ::.::.::.:::.:	GGAGGGCACUUGGGAGCACGA	Cleavage
PvMYB63	Pvu-miRN2587	4	-1	1	21	2102	2122	UCUUCUCUCUAUUGUCACCUU	.: :::..::: .:::::::	UGGAUGAUGAUAAGGAGAAGA	Cleavage
PvMYB63	Pvu-miRN2588	4.5	-1	1	22	1800	1821	CAUUUGUUUCUUUCUCUCCUUA	:::::::: ::::::: .:.:	UAAGGAGAAAAAGAAAGGAGUC	Cleavage
PvMYB65	Pvu-miR171	5	-1	1	21	126	146	UGAUUGAGCCGUGCCAAUAUC	: .::: :.::.:::::::	UAGGUUGAGAUGGUUCAAUCA	Cleavage
PvMYB68	Pvu-miR159	2.5	-1	1	21	932	952	UUUGGAUUGAAGGGAGCUCUA	::::::::::::: :::::	CAGAGCUCCCUUCACUCCAAU	Cleavage
PvMYB68	Pvu-miR319	2.5	-1	1	21	932	952	CUUGGACUGAAGGGAGCUCCC	:::::::::::: :::::	CAGAGCUCCCUUCACUCCAAU	Cleavage
PvMYB68	Pvu-miRN2585	5	-1	1	21	490	510	UUGAUUUCCAUUAUAUAUUUA	:::: ::.:::::.:: .:	GAAAUCAAUGAUGGAGAUGGA	Cleavage
PvMYB71	Pvu-miR156	4.5	-1	1	21	507	528	UGACAGAAGAG-AGAGAGCACA	: ::::::: :::::::::::	UUUGCUCUCCACUCUUCUGUCA	Translation
PvMYB71	Pvu-miRN2600	4.5	-1	1	21	392	412	CAAUGAGGGCAUGUUGUAGGC	.::::::: ::::. ::::	UUCUACAACUUGCCUCCAUUC	Cleavage
PvMYB72	Pvu-miR395	4.5	-1	1	21	679	699	UGAAGUGUUUGGGGGAACUCU	: : .:::::.::: ::::	UCAAUGUCCCCAGACAAUUCA	Cleavage
PvMYB75	Pvu-miR396	5	-1	1	21	131	151	UUCCACAGCUUUCUUGAACUG	::: :: ::.:: :::::::	CAGGUCUUGAGAGGUGUGGAA	Cleavage
PvMYB77	Pvu-miR395	5	-1	1	21	862	882	UUGAAGUGUUUGGAGGAACUC	:::.:::::::.: :::	UGCUUCUUCCAAACGCAACAA	Cleavage
PvMYB79	Pvu-miR319	1.5	-1	1	20	944	963	UUGGACUGAAGGGAGCUCCC	::::::::::::: :::::	UGGAGCUCCCUUCACUCCAA	Cleavage
PvMYB79	Pvu-miR159	2.5	-1	1	21	944	964	UUUGGAUUGAAGGGAGCUCUA	:.:::::::::::: :::::	UGGAGCUCCCUUCACUCCAAU	Cleavage
PvMYB79	Pvu-miRN2585	4	-1	1	21	466	486	UUGAUUUCCAUUAUAUAUUUA	..::: ::::: :::::::	CGGAUACUUAAUGCAAAUCAA	Cleavage
PvMYB79	Pvu-miR395	5	-1	1	21	669	689	UGAAGUGUUUGGGGGAACUCU	: :: ..:: :::::::.:	UCAUUUGUUCCCAACACUUUA	Translation
PvMYB80	Pvu-miR159	3	-1	1	21	995	1015	UUUGGAUUGAAGGGAGCUCUA	:.::::::::::::: :::.	UGGAGCUCCCUUCAAACCAGU	Cleavage
PvMYB80	Pvu-miR319	3.5	-1	1	20	995	1014	UUGGACUGAAGGGAGCUCCC	::::::::::::: :::.	UGGAGCUCCCUUCAAACCAG	Cleavage
PvMYB80	Pvu-miRN2587	4	-1	1	21	95	115	UCUUCUCUCUAUUGUCACCUU	::::.::::. .:::.::.	GUGGUGGCAAUGUGGAGGAGG	Cleavage
PvMYB80	Pvu-miR164	4.5	-1	1	21	895	915	UGGAGAAGCAGGGCACGUGCA	: :: :: ::: :.::::.::	UUCAGGUUCCCAGUUUCUUCA	Translation
PvMYB82	Pvu-miR395	5	-1	1	21	787	807	UGAAGUGUUUGGGGGAACUCU	.: ::.: : :::::::::	UUGGCUCUCACCAACACUUCA	Translation
PvMYB83	Pvu-miRN2598	5	-1	1	21	710	730	GGAAAGUCAUUCUGGCUCAUG	: : : : .:::::: :::::	CCUCAUCAGGAAUGAAUUUCC	Cleavage
PvMYB84	Pvu-miR395	4.5	-1	1	21	535	555	UGAAGUGUUUGGGGGAACUCU	::: .::.::.:.::::.	GCAGUCUCCUCAGAUACUUUU	Cleavage
PvMYB86	Pvu-miR395	3	-1	1	21	785	805	UUGAAGUGUUUGGAGGAACUC	:.::: ::..::.:::::.::	GGGUUGCUUUAAGCACUUUAA	Cleavage
PvMYB87	Pvu-miR319	4	-1	1	20	1737	1756	UUGGACUGAAGGGAGCUCCC	::::.:.:.: ::::.::.	UGGAGUUUCUUCCAGUUCAG	Cleavage
PvMYB87	Pvu-miR159	4.5	-1	1	21	1737	1757	UUUGGAUUGAAGGGAGCUCUA	:.:::.:.:.: ::.:.::.:	UGGAGUUUCUUCCAGUUCAGA	Translation
PvMYB87	Pvu-miR394	4.5	-1	1	20	773	792	UUGGCAUUCUGUCCACCUCC	::::::::..::: : ::.	AGAGGUGGAUGGAAAGGCAG	Cleavage
PvMYB90	Pvu-miR5770	4.5	-1	1	21	639	659	UAGGACUAUGGUUUGGAUGAG	::::::.:::... ::::.:.	CUCAUCUAAAUUGGAGUCUUG	Cleavage
PvMYB90	Pvu-miR156	5	-1	1	21	616	636	UGACAGAAGAGAGAGAGCACA	:: :: :::: : :::::::	AGUCCUAUCUCGCAUCUGUCA	Translation
PvMYB91	Pvu-miRN2588	4.5	-1	1	22	4699	4720	CAUUUGUUUCUUUCUCUCCUUA	..:::: :: .:.::..::::	AGGGGAGUGAUGGGAAUGAAUG	Cleavage
PvMYB93	Pvu-miR395	3.5	-1	1	21	560	580	UGAAGUGUUUGGGGGAACUCU	: .:::.::::: ::::::..	AAGGUUUCCCCACACACUUUG	Cleavage
PvMYB93	Pvu-miR319	5	-1	1	20	746	765	UUGGACUGAAGGGAGCUCCC	::: .:.::::.: :..::	UGGAUUUUCCUUUAUUUUAA	Cleavage
PvMYB93	Pvu-miR397	5	-1	1	21	464	485	UCAUUGAGUGCAGC-GUUGAUG	:::: :. :::::::::::	UUCCAACUGUAGCACUCAAUGA	Cleavage
PvMYB97	Pvu-miR397	4.5	-1	1	21	746	766	UCAUUGAGUGCAGCGUUGAUG	: :: :.::::::.:::::	CCUCUAUGCUGCAUUCAAUUU	Cleavage
PvMYB100	Pvu-miR395	4.5	-1	1	21	602	622	CUGAAGUGUUUGGGGGAACUC	::.::.:. ::.::::::	UGAUUUCCUCGUACGCUUCAG	Translation
PvMYB101	Pvu-miRN2588	5	-1	1	22	610	631	CAUUUGUUUCUUUCUCUCCUUA	:. : :::::.::.: ::.::	AAGUGUGAGAAGGAGAAAAGUG	Cleavage
PvMYB104	Pvu-miR1515	5	-1	1	22	698	719	UCAUUUUGCGUGCAAUGAUCUG	::. ::: .:::::::.:::	GAGGGGAUUCUACGCAAAGUGA	Cleavage
PvMYB105	Pvu-miRN2600	5	-1	1	21	533	553	CAAUGAGGGCAUGUUGUAGGC	:::.:: ::: :.:: ::::	CCCUGCACCAUUCUCUAAUUG	Translation
PvMYB109	Pvu-miRN2590	4.5	-1	1	21	740	760	UUUUGGACAAUUCCAUGCACC	:..: ::::::::..:.:	GCAGUGUUGAAUUGUCUGAGA	Cleavage
PvMYB111	Pvu-miR396	4.5	-1	1	21	282	302	UUCCACAGCUUUCUUGAACUG	:: :.:.:::::. ::::.:	GAGGUUAGGAAAGUGGUGGGA	Cleavage
PvMYB112	Pvu-miRN2588	4	-1	1	22	381	402	CAUUUGUUUCUUUCUCUCCUUA	:::: ::.:::::: .:.::	GCAGGAAAGGAAGAAAGGAGUG	Cleavage
PvMYB113	Pvu-miR4415	5	-1	1	21	186	206	UUGAUUCUCAUCACAACAUGU	: : :: : ::::: ::::::	AGAAGUGGAGAUGAUAAUCAA	Cleavage
PvMYB113	Pvu-miRN2600	5	-1	1	21	451	471	CAAUGAGGGCAUGUUGUAGGC	.::.::::.::::: ::	GAGAGCAGCAUGUCCUCACUG	Cleavage
PvMYB117	Pvu-miRN2589	4	-1	1	20	241	260	UAAGGUCCACCUGUGGAAUC	::::. :::::::::: :	CAUUCUUCAGGUGGACCAUC	Cleavage
PvMYB117	Pvu-miR319	5	-1	1	22	400	421	UGGACUGAAGGGGAGCUCCUUC	::.::::::::: ::..	CAGAAAGUUCCCCUUCACUCUG	Cleavage
PvMYB117	Pvu-miR394	5	-1	1	20	672	691	UUGGCAUUCUGUCCACCUCC	:::: ::::: ::: :..:	AGAGGAGGACAAAAUCCUGA	Cleavage
PvMYB118	Pvu-miR4415	4.5	-1	1	21	255	275	UUGAUUCUCAUCACAACAUGU	::::: : :::::.::: .::	ACAUGCUUUGAUGGGAAAUAA	Cleavage
PvMYB118	Pvu-miRN2595	5	-1	1	21	852	872	UUUAGAUAUUCAUGGGUGGUC	:: : :::.::::.:..:	ACGCAGCAAUGGAUAUUUGGA	Cleavage
PvMYB119	Pvu-miR319	3.5	-1	1	22	180	201	UGGACUGAAGGGGAGCUCCUUC	::.: : : ::::::::::::.	GAGGCAUCGCCCCUUCAGUCCG	Cleavage
PvMYB119	Pvu-miRN2591	5	-1	1	22	516	537	UUGUUUUUCCUAUUCCACCAAU	: :: ::::: :::::.:: :.	AAUGAUGGAAGAGGAAGAAAAG	Cleavage
PvMYB120	Pvu-miRN2588	5	-1	1	22	354	375	CAUUUGUUUCUUUCUCUCCUUA	: : :::::::::::: ...:	UCAAGAGAGAAAGAAAGGGGUU	Cleavage
PvMYB123	Pvu-miRN2588	4	-1	1	22	381	402	CAUUUGUUUCUUUCUCUCCUUA	:::: ::.:::::: .:.::	GCAGGAAAGGAAGAAAGGAGUG	Cleavage
PvMYB123	Pvu-miRN1322	5	-1	1	21	328	348	AGUUCCUCUGAACGCUUCAUA	::::: : ::::: ::::: :	UAUGAUGGGUUCAAAGGAAGU	Cleavage
PvMYB123	Pvu-miRN2587	5	-1	1	21	814	834	UCUUCUCUCUAUUGUCACCUU	..::: : :::.:: .::::.	GGGGUUAAAAUGGAAGGAAGG	Cleavage
PvMYB130	Pvu-miRN2588	5	-1	1	22	255	275	CAUUUGUUUCUUUCUCUCCUUA	::: : :: :..::::::::::	UAAAGUGA-AGGGAAACAAAUG	Cleavage
PvMYB133	Pvu-miRN2595	3.5	-1	1	21	914	934	UUUAGAUAUUCAUGGGUGGUC	: :::::::::::: :::	CUACUCCCAUGAAUAUCAAAA	Cleavage
PvMYB133	Pvu-miR393	5	-1	1	21	63	83	UCCAAAGGGAUCGCAUUGAUC	:: .:: .:::.:::::::.	GAAAGAUAUGAUUCCUUUGGG	Cleavage
PvMYB133	Pvu-miRN2600	5	-1	1	21	139	159	CAAUGAGGGCAUGUUGUAGGC	: ::...::::::::: :	CAAUUCAGUGUGCCCUCAUCG	Cleavage
PvMYB134	Pvu-miR167	4.5	-1	1	20	825	844	UGAAGCUGCCAGCAUGAUCU	:.: .:: :::.:::::.:	UGGUAGUGAUGGUAGCUUUA	Cleavage
PvMYB135	Pvu-miR395	5	-1	1	21	533	553	UGAAGUGUUUGGGGGAACUCU	: :::..:.:::...:::	CCACUUCUUCUAAAUGUUUCC	Cleavage
PvMYB136	Pvu-miR4415	5	-1	1	21	127	147	UUGAUUCUCAUCACAACAUGU	: : : ::::.:::::.:..	AAACGAUGUGGUGAGAGUUGC	Cleavage
PvMYB137	Pvu-miR396	5	-1	1	21	282	302	UUCCACAGCUUUCUUGAACUG	:: :.:.:.:::. ::::.:	GAGGUUAGGGAAGUGGUGGGA	Cleavage
PvMYB137	Pvu-miRN2591	5	-1	1	22	720	741	UUGUUUUUCCUAUUCCACCAAU	: ::::: :::.: :::.:	AGAGUUGGAAGAGGGACAACGA	Cleavage
PvMYB138	Pvu-miR396	5	-1	1	21	282	302	UUCCACAGCUUUCUUGAACUG	:: :.:.:.:::. ::::.:	GAGGUUAGGGAAGUGGUGGGA	Cleavage
PvMYB139	Pvu-miR159	2.5	-1	1	21	106	126	UUUGGAUUGAAGGGAGCUCUA	:.::::::: :::.::::::.	UGGAGCUCCAUUCGAUCCAAG	Cleavage
PvMYB139	Pvu-miR319	3.5	-1	1	21	106	126	CUUGGACUGAAGGGAGCUCCC	:::::::: :::. ::::::	UGGAGCUCCAUUCGAUCCAAG	Cleavage
PvMYB139	Pvu-miR166	5	-1	1	21	82	102	UCUCGGACCAGGCUUCAUUCC	: .: ::::. :::::: :::	GUGAAGAAGUAUGGUCCCAGA	Translation
PvMYB148	Pvu-miR397	4.5	-1	1	21	667	687	UCAUUGAGUGCAGCGUUGAUG	:: .: ::::::::::. ::	GAUGGAAGCUGCACUCAGGGA	Cleavage
PvMYB151	Pvu-miR172	5	-1	1	21	225	245	AGAAUCUUGAUGAUGCUGCAU	:::::::::.::: ::	AGAAUGCAUCAUCAGGAUGCU	Cleavage
PvMYB155	Pvu-miR319	4.5	-1	1	21	769	789	UGGACUGAAGGGAGCUCCUUC	:: :::::.::::::. :	UUAGUUGCUCCUUUCAGUUAA	Cleavage
PvMYB155	Pvu-miR395	5	-1	1	21	586	606	UGAAGUGUUUGGGGGAACUUU	:: : . .::::::::::::	AACAUGUAUCCAAACACUUCA	Cleavage
PvMYB156	Pvu-miR319	1.5	-1	1	20	938	957	UUGGACUGAAGGGAGCUCCC	::::::::::::: :::::	UGGAGCUCCCUUCACUCCAA	Cleavage
PvMYB156	Pvu-miR159	2.5	-1	1	21	938	958	UUUGGAUUGAAGGGAGCUCUA	:.:::::::::::: :::::	UGGAGCUCCCUUCACUCCAAU	Cleavage
PvMYB156	Pvu-miR390	4	-1	1	21	1413	1433	AAGCUCAGGAGGGAUAGCGCC	: .:.::::::.::: :::	AACCUUGUCCCUCUUGAACUU	Cleavage
PvMYB157	Pvu-miR4415	5	-1	1	21	429	449	UUGAUUCUCAUCACAACAUGU	: ::::::::: .:.::::	AGAUGUUGUGAGUGGGAUCAU	Translation
PvMYB159	Pvu-miRN2595	5	-1	1	21	597	617	UUUAGAUAUUCAUGGGUGGUC	:. ::: :::. :::::::	UCCUCCCCUUGAGAAUCUAAA	Cleavage
PvMYB160	Pvu-miRN2591	3.5	-1	1	22	2779	2800	UUGUUUUUCCUAUUCCACCAAU	:: ::::: :::: ..::::::	AUGGGUGGUAUAGUGGAAACAA	Cleavage
PvMYB160	Pvu-miR160	4.5	-1	1	21	952	972	UGCCUGGCUCCCUGUAUGCCA	: ::.::::::.:::: :	GACCUUAUAGGGAGUCAGGAA	Cleavage
PvMYB160	Pvu-miRN2588	4.5	-1	1	22	1803	1824	CAUUUGUUUCUUUCUCUCCUUA	:::::::: ::::::: .:.:	UAAGGAGAAAAAGAAAGGAGUC	Cleavage
PvMYB160	Pvu-miR164	5	-1	1	21	532	552	UGGAGAAGCAGGGCACGUGCA	:: : : :.:::::::..:	GCCAGGAGGCUUGCUUCUUUA	Cleavage
PvMYB160	Pvu-miR171	5	-1	1	21	1273	1293	UGAUUGAGUCGUGCCAAUAUC	::::::..::: : ::::	AGAAUUGGCGUGACACCAUCA	Cleavage

## Sheet: Total MYB genes
Target Acc.	miRNA Acc.	Expectation	Unpaired energy	miRNA start	miRNA end	Target start	Target end	miRNA aligned fragment	Alignment	Target aligned fragment	Inhibition
Pvu-miR1514	PvMYB03	4.5	-1	1	22	1029	1050	UUCAUUUUGAAAAUAGGCAUUG	: :: ::::::::..: ::	UGCUUCCCAUUUUCAAGGUCAA	Cleavage
Pvu-miR1515	PvMYB104	5	-1	1	22	698	719	UCAUUUUGCGUGCAAUGAUCUG	::. ::: .:::::::.:::	GAGGGGAUUCUACGCAAAGUGA	Cleavage
Pvu-miR156	PvMYB71	4.5	-1	1	21	507	528	UGACAGAAGAG-AGAGAGCACA	: ::::::: :::::::::::	UUUGCUCUCCACUCUUCUGUCA	Translation
Pvu-miR156	PvMYB90	5	-1	1	21	616	636	UGACAGAAGAGAGAGAGCACA	:: :: :::: : :::::::	AGUCCUAUCUCGCAUCUGUCA	Translation
Pvu-miR159	PvMYB79	2.5	-1	1	21	944	964	UUUGGAUUGAAGGGAGCUCUA	:.:::::::::::: :::::	UGGAGCUCCCUUCACUCCAAU	Cleavage
Pvu-miR159	PvMYB156	2.5	-1	1	21	938	958	UUUGGAUUGAAGGGAGCUCUA	:.:::::::::::: :::::	UGGAGCUCCCUUCACUCCAAU	Cleavage
Pvu-miR159	PvMYB139	2.5	-1	1	21	106	126	UUUGGAUUGAAGGGAGCUCUA	:.::::::: :::.::::::.	UGGAGCUCCAUUCGAUCCAAG	Cleavage
Pvu-miR159	PvMYB68	2.5	-1	1	21	932	952	UUUGGAUUGAAGGGAGCUCUA	::::::::::::: :::::	CAGAGCUCCCUUCACUCCAAU	Cleavage
Pvu-miR159	PvMYB80	3	-1	1	21	995	1015	UUUGGAUUGAAGGGAGCUCUA	:.::::::::::::: :::.	UGGAGCUCCCUUCAAACCAGU	Cleavage
Pvu-miR159	PvMYB87	4.5	-1	1	21	1737	1757	UUUGGAUUGAAGGGAGCUCUA	:.:::.:.:.: ::.:.::.:	UGGAGUUUCUUCCAGUUCAGA	Translation
Pvu-miR159	PvMYB29	4.5	-1	1	21	398	418	UUUGGAUUGAAGGGAGCUCUA	:.:: :::.:::: :::: ::	UGGACCUCUCUUCCAUCCUAA	Cleavage
Pvu-miR160	PvMYB160	4.5	-1	1	21	952	972	UGCCUGGCUCCCUGUAUGCCA	: ::.::::::.:::: :	GACCUUAUAGGGAGUCAGGAA	Cleavage
Pvu-miR164	PvMYB80	4.5	-1	1	21	895	915	UGGAGAAGCAGGGCACGUGCA	: :: :: ::: :.::::.::	UUCAGGUUCCCAGUUUCUUCA	Translation
Pvu-miR164	PvMYB160	5	-1	1	21	532	552	UGGAGAAGCAGGGCACGUGCA	:: : : :.:::::::..:	GCCAGGAGGCUUGCUUCUUUA	Cleavage
Pvu-miR166	PvMYB139	5	-1	1	21	82	102	UCUCGGACCAGGCUUCAUUCC	: .: ::::. :::::: :::	GUGAAGAAGUAUGGUCCCAGA	Translation
Pvu-miR167	PvMYB134	4.5	-1	1	20	825	844	UGAAGCUGCCAGCAUGAUCU	:.: .:: :::.:::::.:	UGGUAGUGAUGGUAGCUUUA	Cleavage
Pvu-miR167	PvMYB14	4.5	-1	1	20	1037	1056	UGAAGCUGCCAGCAUGAUCU	: : :::::::::::: :	UGUUGAUGCUGGCAGCUCCU	Cleavage
Pvu-miR168	PvMYB02	5	-1	1	21	426	446	UCGCUUGGUGCAGGUCGGGAA	::: :..::: ...::::::	AUCCGGGUCUGAGUUAAGCGA	Translation
Pvu-miR170	PvMYB41	5	-1	1	20	181	200	UUGAGCCGCGUCAAUAUCUC	: ::::: :.:::::::	UGCAGAUUGAGGUGGCUCAA	Translation
Pvu-miR171	PvMYB65	5	-1	1	21	126	146	UGAUUGAGCCGUGCCAAUAUC	: .::: :.::.:::::::	UAGGUUGAGAUGGUUCAAUCA	Cleavage
Pvu-miR171	PvMYB160	5	-1	1	21	1273	1293	UGAUUGAGUCGUGCCAAUAUC	::::::..::: : ::::	AGAAUUGGCGUGACACCAUCA	Cleavage
Pvu-miR171	PvMYB49	5	-1	1	21	806	826	GAGCCGAAUCAAUAUUACUCU	::::: :: :.:::::. :	GCAGUAACAUGGGUUCGGUAC	Translation
Pvu-miR172	PvMYB151	5	-1	1	21	225	245	AGAAUCUUGAUGAUGCUGCAU	:::::::::.::: ::	AGAAUGCAUCAUCAGGAUGCU	Cleavage
Pvu-miR2111	PvMYB24	5	-1	1	20	115	134	UAAUCUGCAUCCUGAGGUUU	::::::: :::::.::	CUUCCUCAGGCUGCAGGUUU	Translation
Pvu-miR319	PvMYB156	1.5	-1	1	20	938	957	UUGGACUGAAGGGAGCUCCC	::::::::::::: :::::	UGGAGCUCCCUUCACUCCAA	Cleavage
Pvu-miR319	PvMYB79	1.5	-1	1	20	944	963	UUGGACUGAAGGGAGCUCCC	::::::::::::: :::::	UGGAGCUCCCUUCACUCCAA	Cleavage
Pvu-miR319	PvMYB68	2.5	-1	1	21	932	952	CUUGGACUGAAGGGAGCUCCC	:::::::::::: :::::	CAGAGCUCCCUUCACUCCAAU	Cleavage
Pvu-miR319	PvMYB139	3.5	-1	1	21	106	126	CUUGGACUGAAGGGAGCUCCC	:::::::: :::. ::::::	UGGAGCUCCAUUCGAUCCAAG	Cleavage
Pvu-miR319	PvMYB80	3.5	-1	1	20	995	1014	UUGGACUGAAGGGAGCUCCC	::::::::::::: :::.	UGGAGCUCCCUUCAAACCAG	Cleavage
Pvu-miR319	PvMYB119	3.5	-1	1	22	180	201	UGGACUGAAGGGGAGCUCCUUC	::.: : : ::::::::::::.	GAGGCAUCGCCCCUUCAGUCCG	Cleavage
Pvu-miR319	PvMYB87	4	-1	1	20	1737	1756	UUGGACUGAAGGGAGCUCCC	::::.:.:.: ::::.::.	UGGAGUUUCUUCCAGUUCAG	Cleavage
Pvu-miR319	PvMYB155	4.5	-1	1	21	769	789	UGGACUGAAGGGAGCUCCUUC	:: :::::.::::::. :	UUAGUUGCUCCUUUCAGUUAA	Cleavage
Pvu-miR319	PvMYB93	5	-1	1	20	746	765	UUGGACUGAAGGGAGCUCCC	::: .:.::::.: :..::	UGGAUUUUCCUUUAUUUUAA	Cleavage
Pvu-miR319	PvMYB117	5	-1	1	22	400	421	UGGACUGAAGGGGAGCUCCUUC	::.::::::::: ::..	CAGAAAGUUCCCCUUCACUCUG	Cleavage
Pvu-miR390	PvMYB34	3.5	-1	1	21	384	404	AAGCUCAGGAGGGAUAGCACC	:.:::..::.:::.::::	CAGGUUAUUUCUUCUGGGCUU	Cleavage
Pvu-miR390	PvMYB156	4	-1	1	21	1413	1433	AAGCUCAGGAGGGAUAGCGCC	: .:.::::::.::: :::	AACCUUGUCCCUCUUGAACUU	Cleavage
Pvu-miR390	PvMYB39	5	-1	1	21	384	404	AAGCUCAGGAGGGAUAGCACC	:.:::..::.:: .::::	CAAGUUAUUUCUUCUUGGCUU	Cleavage
Pvu-miR393	PvMYB133	5	-1	1	21	63	83	UCCAAAGGGAUCGCAUUGAUC	:: .:: .:::.:::::::.	GAAAGAUAUGAUUCCUUUGGG	Cleavage
Pvu-miR393	PvMYB44	5	-1	1	21	5	25	UCCAAAGGGAUCGCAUUGAUC	::::: :: :::::::::	CAUCAAGUGGAACCCUUUGGA	Translation
Pvu-miR393	PvMYB41	5	-1	1	21	413	433	UCCAAAGGGAUCGCAUUGAUC	: ::::: : ::::::::	ACACCAUGCGUUACCUUUGGA	Translation
Pvu-miR394	PvMYB87	4.5	-1	1	20	773	792	UUGGCAUUCUGUCCACCUCC	::::::::..::: : ::.	AGAGGUGGAUGGAAAGGCAG	Cleavage
Pvu-miR394	PvMYB117	5	-1	1	20	672	691	UUGGCAUUCUGUCCACCUCC	:::: ::::: ::: :..:	AGAGGAGGACAAAAUCCUGA	Cleavage
Pvu-miR395	PvMYB86	3	-1	1	21	785	805	UUGAAGUGUUUGGAGGAACUC	:.::: ::..::.:::::.::	GGGUUGCUUUAAGCACUUUAA	Cleavage
Pvu-miR395	PvMYB93	3.5	-1	1	21	560	580	UGAAGUGUUUGGGGGAACUCU	: .:::.::::: ::::::..	AAGGUUUCCCCACACACUUUG	Cleavage
Pvu-miR395	PvMYB84	4.5	-1	1	21	535	555	UGAAGUGUUUGGGGGAACUCU	::: .::.::.:.::::.	GCAGUCUCCUCAGAUACUUUU	Cleavage
Pvu-miR395	PvMYB72	4.5	-1	1	21	679	699	UGAAGUGUUUGGGGGAACUCU	: : .:::::.::: ::::	UCAAUGUCCCCAGACAAUUCA	Cleavage
Pvu-miR395	PvMYB100	4.5	-1	1	21	602	622	CUGAAGUGUUUGGGGGAACUC	::.::.:. ::.::::::	UGAUUUCCUCGUACGCUUCAG	Translation
Pvu-miR395	PvMYB14	5	-1	1	21	796	816	UGAAGUGUUUGGGGGAACUCU	: :::.::: ..::::::	UCAUUUCUCCCUGGCACUUCU	Translation
Pvu-miR395	PvMYB135	5	-1	1	21	533	553	UGAAGUGUUUGGGGGAACUCU	: :::..:.:::...:::	CCACUUCUUCUAAAUGUUUCC	Cleavage
Pvu-miR395	PvMYB82	5	-1	1	21	787	807	UGAAGUGUUUGGGGGAACUCU	.: ::.: : :::::::::	UUGGCUCUCACCAACACUUCA	Translation
Pvu-miR395	PvMYB79	5	-1	1	21	669	689	UGAAGUGUUUGGGGGAACUCU	: :: ..:: :::::::.:	UCAUUUGUUCCCAACACUUUA	Translation
Pvu-miR395	PvMYB155	5	-1	1	21	586	606	UGAAGUGUUUGGGGGAACUUU	:: : . .::::::::::::	AACAUGUAUCCAAACACUUCA	Cleavage
Pvu-miR395	PvMYB77	5	-1	1	21	862	882	UUGAAGUGUUUGGAGGAACUC	:::.:::::::.: :::	UGCUUCUUCCAAACGCAACAA	Cleavage
Pvu-miR396	PvMYB111	4.5	-1	1	21	282	302	UUCCACAGCUUUCUUGAACUG	:: :.:.:::::. ::::.:	GAGGUUAGGAAAGUGGUGGGA	Cleavage
Pvu-miR396	PvMYB37	4.5	-1	1	21	131	151	UUCCACAGCUUUCUUGAACUG	:.: :: ::::: :::::::	CGGGUCUUGAAAGAUGUGGAA	Cleavage
Pvu-miR396	PvMYB36	4.5	-1	1	21	131	151	UUCCACAGCUUUCUUGAACUG	:.: :: ::::: :::::::	CGGGUCUUGAAAGAUGUGGAA	Cleavage
Pvu-miR396	PvMYB138	5	-1	1	21	282	302	UUCCACAGCUUUCUUGAACUG	:: :.:.:.:::. ::::.:	GAGGUUAGGGAAGUGGUGGGA	Cleavage
Pvu-miR396	PvMYB137	5	-1	1	21	282	302	UUCCACAGCUUUCUUGAACUG	:: :.:.:.:::. ::::.:	GAGGUUAGGGAAGUGGUGGGA	Cleavage
Pvu-miR396	PvMYB75	5	-1	1	21	131	151	UUCCACAGCUUUCUUGAACUG	::: :: ::.:: :::::::	CAGGUCUUGAGAGGUGUGGAA	Cleavage
Pvu-miR397	PvMYB97	4.5	-1	1	21	746	766	UCAUUGAGUGCAGCGUUGAUG	: :: :.::::::.:::::	CCUCUAUGCUGCAUUCAAUUU	Cleavage
Pvu-miR397	PvMYB148	4.5	-1	1	21	667	687	UCAUUGAGUGCAGCGUUGAUG	:: .: ::::::::::. ::	GAUGGAAGCUGCACUCAGGGA	Cleavage
Pvu-miR397	PvMYB93	5	-1	1	21	464	485	UCAUUGAGUGCAGC-GUUGAUG	:::: :. :::::::::::	UUCCAACUGUAGCACUCAAUGA	Cleavage
Pvu-miR398	PvMYB58	5	-1	1	21	969	989	UUGUGUUCUCAGGUCACCCCU	.: :: ::.::.::.:::.:	GGAGGGCACUUGGGAGCACGA	Cleavage
Pvu-miR399	PvMYB40	5	-1	1	21	1080	1100	UGCCAAAGGAGAGUUGCCCUG	:::::.::::::: ::	AGAAUCAACUUUCCUUUGUCA	Cleavage
Pvu-miR4415	PvMYB118	4.5	-1	1	21	255	275	UUGAUUCUCAUCACAACAUGU	::::: : :::::.::: .::	ACAUGCUUUGAUGGGAAAUAA	Cleavage
Pvu-miR4415	PvMYB157	5	-1	1	21	429	449	UUGAUUCUCAUCACAACAUGU	: ::::::::: .:.::::	AGAUGUUGUGAGUGGGAUCAU	Translation
Pvu-miR4415	PvMYB136	5	-1	1	21	127	147	UUGAUUCUCAUCACAACAUGU	: : : ::::.:::::.:..	AAACGAUGUGGUGAGAGUUGC	Cleavage
Pvu-miR4415	PvMYB113	5	-1	1	21	186	206	UUGAUUCUCAUCACAACAUGU	: : :: : ::::: ::::::	AGAAGUGGAGAUGAUAAUCAA	Cleavage
Pvu-miR482	PvMYB28	4.5	-1	1	22	290	311	UCUUCCCUACACCUCCCAUACC	::: .:: ::.:::::::	GUGAUGAUGGGGGUGGGGAAGA	Translation
Pvu-miR5770	PvMYB90	4.5	-1	1	21	639	659	UAGGACUAUGGUUUGGAUGAG	::::::.:::... ::::.:.	CUCAUCUAAAUUGGAGUCUUG	Cleavage
Pvu-miRN1322	PvMYB123	5	-1	1	21	328	348	AGUUCCUCUGAACGCUUCAUA	::::: : ::::: ::::: :	UAUGAUGGGUUCAAAGGAAGU	Cleavage
Pvu-miRN2585	PvMYB79	4	-1	1	21	466	486	UUGAUUUCCAUUAUAUAUUUA	..::: ::::: :::::::	CGGAUACUUAAUGCAAAUCAA	Cleavage
Pvu-miRN2585	PvMYB68	5	-1	1	21	490	510	UUGAUUUCCAUUAUAUAUUUA	:::: ::.:::::.:: .:	GAAAUCAAUGAUGGAGAUGGA	Cleavage
Pvu-miRN2587	PvMYB80	4	-1	1	21	95	115	UCUUCUCUCUAUUGUCACCUU	::::.::::. .:::.::.	GUGGUGGCAAUGUGGAGGAGG	Cleavage
Pvu-miRN2587	PvMYB63	4	-1	1	21	2102	2122	UCUUCUCUCUAUUGUCACCUU	.: :::..::: .:::::::	UGGAUGAUGAUAAGGAGAAGA	Cleavage
Pvu-miRN2587	PvMYB14	5	-1	1	21	392	412	UCUUCUCUCUAUUGUCACCUU	:.: ::: :::.: :::.::.	AGGUUGAGAAUGGUGAGGAGG	Cleavage
Pvu-miRN2587	PvMYB123	5	-1	1	21	814	834	UCUUCUCUCUAUUGUCACCUU	..::: : :::.:: .::::.	GGGGUUAAAAUGGAAGGAAGG	Cleavage
Pvu-miRN2588	PvMYB16	4	-1	1	22	354	375	CAUUUGUUUCUUUCUCUCCUUA	: :::::::.:::::: ..::	UCAGGAGAGGAAGAAAGGGAUC	Cleavage
Pvu-miRN2588	PvMYB123	4	-1	1	22	381	402	CAUUUGUUUCUUUCUCUCCUUA	:::: ::.:::::: .:.::	GCAGGAAAGGAAGAAAGGAGUG	Cleavage
Pvu-miRN2588	PvMYB112	4	-1	1	22	381	402	CAUUUGUUUCUUUCUCUCCUUA	:::: ::.:::::: .:.::	GCAGGAAAGGAAGAAAGGAGUG	Cleavage
Pvu-miRN2588	PvMYB63	4.5	-1	1	22	1800	1821	CAUUUGUUUCUUUCUCUCCUUA	:::::::: ::::::: .:.:	UAAGGAGAAAAAGAAAGGAGUC	Cleavage
Pvu-miRN2588	PvMYB160	4.5	-1	1	22	1803	1824	CAUUUGUUUCUUUCUCUCCUUA	:::::::: ::::::: .:.:	UAAGGAGAAAAAGAAAGGAGUC	Cleavage
Pvu-miRN2588	PvMYB22	4.5	-1	1	22	588	609	CAUUUGUUUCUUUCUCUCCUUA	.:::::. :.:::..: ::::	AGAGGAGGAAGAGAGGCUAAUG	Cleavage
Pvu-miRN2588	PvMYB91	4.5	-1	1	22	4699	4720	CAUUUGUUUCUUUCUCUCCUUA	..:::: :: .:.::..::::	AGGGGAGUGAUGGGAAUGAAUG	Cleavage
Pvu-miRN2588	PvMYB01	5	-1	1	22	477	498	CAUUUGUUUCUUUCUCUCCUUA	:..::. ::::::::. ::: :	UGGGGGAAGAAAGAAGAAAAAG	Cleavage
Pvu-miRN2588	PvMYB120	5	-1	1	22	354	375	CAUUUGUUUCUUUCUCUCCUUA	: : :::::::::::: ...:	UCAAGAGAGAAAGAAAGGGGUU	Cleavage
Pvu-miRN2588	PvMYB101	5	-1	1	22	610	631	CAUUUGUUUCUUUCUCUCCUUA	:. : :::::.::.: ::.::	AAGUGUGAGAAGGAGAAAAGUG	Cleavage
Pvu-miRN2588	PvMYB130	5	-1	1	22	255	275	CAUUUGUUUCUUUCUCUCCUUA	::: : :: :..::::::::::	UAAAGUGA-AGGGAAACAAAUG	Cleavage
Pvu-miRN2588	PvMYB28	5	-1	1	22	579	600	CAUUUGUUUCUUUCUCUCCUUA	.: :::. :.:::.:: ::::	AGAAGAGGAAGAGAGACUAAUG	Cleavage
Pvu-miRN2588	PvMYB40	5	-1	1	22	433	454	CAUUUGUUUCUUUCUCUCCUUA	:: ::::::::: : :::	UGCAGAAAGAAAGAAAAAUAUG	Cleavage
Pvu-miRN2589	PvMYB117	4	-1	1	20	241	260	UAAGGUCCACCUGUGGAAUC	::::. :::::::::: :	CAUUCUUCAGGUGGACCAUC	Cleavage
Pvu-miRN2590	PvMYB109	4.5	-1	1	21	740	760	UUUUGGACAAUUCCAUGCACC	:..: ::::::::..:.:	GCAGUGUUGAAUUGUCUGAGA	Cleavage
Pvu-miRN2590	PvMYB57	5	-1	1	21	743	763	UUUUGGACAAUUCCAUGCACC	: .: ::::::::..:.:	ACAGAGUCGAAUUGUCUGAGA	Cleavage
Pvu-miRN2590	PvMYB04	5	-1	1	21	110	130	UUUUGGACAAUUCCAUGCACC	:: :: : :::: ::::::	AUUGGAUUGCAUUGCCCAAAA	Cleavage
Pvu-miRN2591	PvMYB160	3.5	-1	1	22	2779	2800	UUGUUUUUCCUAUUCCACCAAU	:: ::::: :::: ..::::::	AUGGGUGGUAUAGUGGAAACAA	Cleavage
Pvu-miRN2591	PvMYB32	4.5	-1	1	22	750	771	UUGUUUUUCCUAUUCCACCAAU	:::::: :: ::::::: ::.	CUUGGUGAAACAGGAAAACCAG	Cleavage
Pvu-miRN2591	PvMYB119	5	-1	1	22	516	537	UUGUUUUUCCUAUUCCACCAAU	: :: ::::: :::::.:: :.	AAUGAUGGAAGAGGAAGAAAAG	Cleavage
Pvu-miRN2591	PvMYB137	5	-1	1	22	720	741	UUGUUUUUCCUAUUCCACCAAU	: ::::: :::.: :::.:	AGAGUUGGAAGAGGGACAACGA	Cleavage
Pvu-miRN2594	PvMYB47	5	-1	1	20	341	359	GGCAGGUUAUCUUUGGCUAU	: ::::::::: ::::::	CAAACCAAAGAUA-CCUGCC	Cleavage
Pvu-miRN2595	PvMYB133	3.5	-1	1	21	914	934	UUUAGAUAUUCAUGGGUGGUC	: :::::::::::: :::	CUACUCCCAUGAAUAUCAAAA	Cleavage
Pvu-miRN2595	PvMYB07	5	-1	1	21	826	846	UUUAGAUAUUCAUGGGUGGUC	:::: ::: ::. :::::.:	CACCAACCAGGAGAAUCUAGA	Cleavage
Pvu-miRN2595	PvMYB159	5	-1	1	21	597	617	UUUAGAUAUUCAUGGGUGGUC	:. ::: :::. :::::::	UCCUCCCCUUGAGAAUCUAAA	Cleavage
Pvu-miRN2595	PvMYB118	5	-1	1	21	852	872	UUUAGAUAUUCAUGGGUGGUC	:: : :::.::::.:..:	ACGCAGCAAUGGAUAUUUGGA	Cleavage
Pvu-miRN2598	PvMYB83	5	-1	1	21	710	730	GGAAAGUCAUUCUGGCUCAUG	: : : : .:::::: :::::	CCUCAUCAGGAAUGAAUUUCC	Cleavage
Pvu-miRN2600	PvMYB71	4.5	-1	1	21	392	412	CAAUGAGGGCAUGUUGUAGGC	.::::::: ::::. ::::	UUCUACAACUUGCCUCCAUUC	Cleavage
Pvu-miRN2600	PvMYB56	4.5	-1	1	21	608	628	CAAUGAGGGCAUGUUGUAGGC	:: :: :::::.:.::: ::	UCCAACCACAUGUCUUCAGUG	Cleavage
Pvu-miRN2600	PvMYB105	5	-1	1	21	533	553	CAAUGAGGGCAUGUUGUAGGC	:::.:: ::: :.:: ::::	CCCUGCACCAUUCUCUAAUUG	Translation
Pvu-miRN2600	PvMYB113	5	-1	1	21	451	471	CAAUGAGGGCAUGUUGUAGGC	.::.::::.::::: ::	GAGAGCAGCAUGUCCUCACUG	Cleavage
Pvu-miRN2600	PvMYB133	5	-1	1	21	139	159	CAAUGAGGGCAUGUUGUAGGC	: ::...::::::::: :	CAAUUCAGUGUGCCCUCAUCG	Cleavage
Pvu-miRN2600	PvMYB27	5	-1	1	21	236	256	CAAUGAGGGCAUGUUGUAGGC	.: :: ::::::::. :::	UUCAACUCCAUGCCCUUCUUG	Cleavage

## Sheet: Compined qPCR genes
Target Acc.	miRNA Acc.	Expectation	Unpaired energy	miRNA start	miRNA end	Target start	Target end	miRNA aligned fragment	Alignment	Target aligned fragment	Inhibition	Target_Desc.	Multiplicity
Pvu-miR156	PvMYC1	5	-1	1	21	381	401	UGACAGAAGAGAGAGAGCACA	::. ::.: ::::: ::::	CAUGUCCUUUAUCUUCAGUCA	Translation		1
Pvu-miR157	PvMYC1	3.5	-1	1	21	382	402	UUGACAGAAGAUAGAGAGCAC	::. ::.::::::: :::::	AUGUCCUUUAUCUUCAGUCAA	Cleavage		1
Pvu-miR159	PvPAL	4.5	-1	1	21	804	824	UUUGGAUUGAAGGGAGCUCUA	:: ::.::.:::..:: ::::	UAUAGUUCUCUUUGAUGCAAA	Cleavage		1
Pvu-miR160	PvFLS2	4.5	-1	1	21	182	202	UGCCUGGCUCCCUGUAUGCCA	::: :..::::::. .::::	AGGCUUGUAGGGAGUGGGGCA	Cleavage		1
Pvu-miR319	PvMYB95	5	-1	1	20	746	765	UUGGACUGAAGGGAGCUCCC	::: .:.::::.: :..::	UGGAUUUUCCUUUAUUUUAA	Cleavage		1
Pvu-miR390	PvANR	5	-1	1	21	802	822	AAGCUCAGGAGGGAUAGCGCC	:. ::: . .::::::::::	AGUACUAGUGUUCCUGAGCUU	Cleavage		1
Pvu-miR395	PvMYB95	3.5	-1	1	21	560	580	UGAAGUGUUUGGGGGAACUCU	: .:::.::::: ::::::..	AAGGUUUCCCCACACACUUUG	Cleavage		1
Pvu-miR397	PvMYB95	5	-1	1	21	464	485	UCAUUGAGUGCAGC-GUUGAUG	:::: :. :::::::::::	UUCCAACUGUAGCACUCAAUGA	Cleavage		1
Pvu-miR397	PvTT8-1	5	-1	1	21	1316	1336	UCAUUGAGUGCAGCGUUGAUG	..:: .:::..::::::.	UUCUGACUUUGCGUUCAAUGG	Cleavage		1
Pvu-miR398	PvF3G	4.5	-1	1	21	956	976	UUGUGUUCUCAGGUCACCCCU	:::: :.:::::. ::::	GUGGGUUUCUUGAGAGGACAA	Cleavage		1
Pvu-miR399	PvPAL	5	-1	1	21	1219	1239	UGCCAAAGGAGAGUUGCCCUG	:: :::: ::: ::::::	AUGGACAACACUCGUUUGGCU	Cleavage		1
Pvu-miR4415	PvMYB113	5	-1	1	21	186	206	UUGAUUCUCAUCACAACAUGU	: : :: : ::::: ::::::	AGAAGUGGAGAUGAUAAUCAA	Cleavage		1
Pvu-miRN1322	PvMYC1	4.5	-1	1	21	92	112	AGUUCCUCUGAACGCUUCAUA	::::: ::::: :::.::	UCAGAAGCAUUCAGUGGAGCU	Cleavage		1
Pvu-miRN2587	PvF3G	4.5	-1	1	21	563	583	UCUUCUCUCUAUUGUCACCUU	:::: :..:. ::::.:::	UCGGUGUCGGUGAAGAGGAGA	Cleavage		1
Pvu-miRN2588	PvF3'5'H	5	-1	1	22	819	841	CAUUUGUUUCUUUCUCU-CCUUA	::.:: : :::::::.:...:::	UAGGGCACAGAAAGAGAUGGAUG	Cleavage		1
Pvu-miRN2591	PvF3'5'H	4	-1	1	22	541	562	UUGUUUUUCCUAUUCCACCAAU	:::: ..:.:::::.:..:	CAAGGUGUGGUGGGAAAGAUGA	Cleavage		1
Pvu-miRN2600	PvMYB47	4.5	-1	1	21	608	628	CAAUGAGGGCAUGUUGUAGGC	:: :: :::::.:.::: ::	UCCAACCACAUGUCUUCAGUG	Cleavage		1
Pvu-miRN2600	PvMYB113	5	-1	1	21	451	471	CAAUGAGGGCAUGUUGUAGGC	.::.::::.::::: ::	GAGAGCAGCAUGUCCUCACUG	Cleavage		1
