# Supplementary material for: Investigation and Expression Analysis of R2R3-MYBs and Anthocyanin Biosynthesis-Related Genes during Seed Color Development of Common Bean (Phaseolus vulgaris)
Source: Plants (Basel). 2022 Dec 5;11(23):3386. doi: 10.3390/plants11233386 (PMC9736660; doi:10.3390/plants11233386)
Supplement: Supplementary file 1 [file plants-11-03386-s001.zip › Table S7.xlsx]

## Sheet: qPCR primer list
Primer number	Gene ID	Phytozome Identfier	Sequence (5'->3')	Template strand	Length	Start	Stop	Tm
1	PvFLS1	Phvul.001G067800	GGTGAGCACAATGCACCTTC	Plus	20	250	269	59.76
			AGCCCCAAGAGTTTGGTGAG	Minus	20	449	430	59.89
2	PvWDR68	Phvul.001G098000	TGGATATTCGCTTCCCCACG	Plus	20	767	786	59.89
			ACCCATGGACGACAAATCCC	Minus	20	918	899	60.03
3	PvPAL	Phvul.001G177800	CACAGTGGCTTGGTCCTCTC	Plus	20	1064	1083	60.32
			TGCCGATAGATGCAAGAGCC	Minus	20	1255	1236	60.25
4	PvMYB13	Phvul.002G040900	GCAGCCAACACAAGATGGTT	Plus	20	717	736	59.32
			TTCTGCTTCCTTCACTGGGG	Minus	20	822	803	59.6
5	PvCLL	Phvul.002G132900	AGTCAACTGCCGTTGGAACA	Plus	20	1055	1074	60.11
			CCAGGAGGCAAAAATGCACC	Minus	20	1184	1165	60.04
6	PvANR	Phvul.002G218700	GCCTGCAATCTCAGGAGTGT	Plus	20	309	328	60.04
			AACCCCAAGTGGGTGGTTTT	Minus	20	499	480	59.96
7	PvMYB122	Phvul.003G132100	CTGCAACTGCCCAACAAGTC	Plus	20	496	515	59.97
			GGGAAACGACAGGAACCCAT	Minus	20	624	605	59.96
8	PvF3'M	Phvul.003G185500	TCAGAACCGCGCATTCAGTA	Plus	20	71	90	59.75
			AGCCCAACCGGAGGTAAATG	Minus	20	217	198	60.03
9	PvMYB137	Phvul.003G222400	GGCTTCCAGGACGAACAGAC	Plus	20	293	312	60.67
			TTGCATGGTTGTCCTCAGCA	Minus	20	439	420	60.18
10	PvMYB47	Phvul.004G024200	GGCTCACCACAGTCCTACTC	Plus	20	679	698	59.47
			TGAGGGGTTCAGTGACCACA	Minus	20	780	761	60.69
11	PvEEF1A	Phvul.004G075100	TGGAAATGGCTATGCCCCTG	Plus	20	1023	1042	60.11
			GTCTCCACCACCATGGGTTT	Minus	20	1205	1186	59.89
12	PvF3'5'H	Phvul.006G015400	GTGGCAACTGAAGCATGCAA	Plus	20	961	980	59.97
			CACACATTGGGGTCTCTCCC	Minus	20	1058	1039	60.04
13	PvF3G	Phvul.006G201100	GGGACATGGTTCTGTGGGAG	Plus	20	1023	1042	60.04
			CCTCGCATTTAACCCCTGGT	Minus	20	1146	1127	60.03
14	PvMYB88	Phvul.007G069200	ACATGGTCATGGCTGTTGGA	Plus	20	96	115	59.59
			CCTAGCATGTGGTGAAGGGT	Minus	20	260	241	59.38
15	PvMYB93	Phvul.007G099900	ATTGCGGGACGATTACCAGG	Plus	20	277	296	60.18
			CATCATTGGGTGAGGGGGTT	Minus	20	471	452	59.66
16	PvMYB95	Phvul.007G100100	GGAGAAGGAAAATGGGGGCA	Plus	20	100	119	59.96
			CGTCCCGCAATAAGAGACCA	Minus	20	287	268	59.83
17	PvMYB97	Phvul.007G108500	CGTGCTCTACCAAAGCAAGC	Plus	20	112	131	59.83
			CCTGTTTCCCAGCGTCTCAT	Minus	20	264	245	60.04
18	PvTT8-2	Phvul.007G171333	GCTGAGTCGACCCTGAGATG	Plus	20	991	1010	59.9
			TGTGATGTAGCCAACGGAGG	Minus	20	1176	1157	59.75
19	PvDFR	Phvul.007G246200	AGGGGCTTCTGGTTTCATCG	Plus	20	33	52	60.04
			TGCACCTCCTATCTCCAGCA	Minus	20	162	143	60.33
20	PvMYB115	Phvul.008G038600	TTCCCTGGTGCCAAAGATGG	Plus	20	580	599	60.25
			CCTTCCCATGGAATCAAAGGC	Minus	21	735	715	59.24
21	PvMYB113	Phvul.008G113300	GCTGGTTTAAACAGGTGCCG	Plus	20	97	116	60.04
			TCCTGCAATCAGTGACCACC	Minus	20	249	230	59.96
22	PvFLS2	Phvul.008G166000	AAGCCAATGGTGCTGCAATC	Plus	20	35	54	59.75
			GAACATGCCCCACTCCCTAC	Minus	20	207	188	60.11
23	PvTTG1	Phvul.009G044700	ACTGGAACGACATCGACCAC	Plus	20	401	420	60.04
			GAAGACTCTTGCCTCACCCC	Minus	20	552	533	60.04
24	PvMYB134	Phvul.009G119900	AAGATTGCCGGGGAGAACAG	Plus	20	282	301	60.04
			CGCCGGATTCTTGAACCTGA	Minus	20	427	408	60.39
25	PvMYB06	Phvul.009G158200	GAGATCCCTCCCCAAAGCTG	Plus	20	111	130	59.82
			TATCGGTTCTTCCGGGCAAC	Minus	20	304	285	60.11
26	PvGT1	Phvul.010G071900	TCCCTGGTTGCAAACCCATT	Plus	20	521	540	60.11
			AGCCAATGCTACCCCTTCAC	Minus	20	630	611	60.03
27	PvMYC1	Phvul.010G098500	ATAGGCCTGCAGAGGAGTGA	Plus	20	241	260	60.03
			CCAGGCAAACTACTTTGATTTTGAC	Minus	25	422	398	59.31
28	PvMYB143	Phvul.010G115500	AAGATGCTACCGACACAGCC	Plus	20	365	384	60.11
			GTGGCTCAGCACTGTTTGTG	Minus	20	505	486	59.97
29	PvMYB144	Phvul.010G130500	TTCAAAATGGCACCCCAGGA	Plus	20	347	366	59.81
			ACGAACCCTTATCGTAGTGCC	Minus	21	463	443	59.86
30	Pv4Cl	Phvul.011G020200	ACCTACGCCGAAACTCACAG	Plus	20	163	182	60.04
			AGGCTGCCATGAAGGAGAAC	Minus	20	295	276	60.03
31	PvMYB04	Phvul.011G034900	TCCTCCTCGCCAACAACATC	Plus	20	549	568	60.04
			GTGGTGCAATCCCAAACACC	Minus	20	746	727	59.97
32	PvFBO3	Phvul.011G053400	CCACTGCCATCAGGTTCCAT	Plus	20	1302	1321	60.03
			AGCTGGAGAGGGAATTGTGC	Minus	20	1411	1392	60.03
33	PvMYB150	Phvul.011G109400	CTGAACCTGAACCAGCCAGT	Plus	20	575	594	59.89
			TTGAACAGCCCCCAGACATC	Minus	20	770	751	59.96

## Sheet: Phytozme gene ID
Gene ID	primer name	Identifier	Defline	Length	Chromosome	Start	End
PvFLS1	25	Phvul.001G067800	(1 of 14) 2.3.1.74 - Naringenin-chalcone synthase / Flavonone synthase	1298	Chr01	8612565	8613862
PvWDR68	26	Phvul.001G098000	(1 of 3) K11805 - WD repeat-containing protein 68 (WDR68, HAN11)	1937	Chr01	18875569	18877505
PvPAL	27	Phvul.001G177800	(1 of 6) 4.3.1.24 - Phenylalanine ammonia-lyase	3649	Chr01	43488528	43492176
PvMYB19	20	Phvul.002G040900	(1 of 2) PTHR10641//PTHR10641:SF671 - MYB-LIKE DNA-BINDING PROTEIN MYB // SUBFAMILY NOT NAMED	2335	Chr02	3893610	3895944
PvCLL	28	Phvul.002G132900	(1 of 1) PTHR24096:SF253 - 4-COUMARATE--COA LIGASE-LIKE 6	4903	Chr02	27670660	27675562
PvANR	29	Phvul.002G218700	(1 of 2) K08695 - anthocyanidin reductase (ANR)	2108	Chr02	38799547	38801654
PvMYB42	19	Phvul.003G132100	(1 of 1) PTHR10641:SF459 - TRANSCRIPTION FACTOR TT2	1755	Chr03	32847710	32849464
PvF3'M	30	Phvul.003G185500	(1 of 1) K05280 - flavonoid 3'-monooxygenase (E1.14.13.21)	4871	Chr03	40866216	40871086
PvMYB50	18	Phvul.003G222400	(1 of 2) PTHR10641//PTHR10641:SF558 - MYB-LIKE DNA-BINDING PROTEIN MYB // SUBFAMILY NOT NAMED	1548	Chr03	45136431	45137978
PvMYB56	17	Phvul.004G024200	(1 of 1) PTHR10641//PTHR10641:SF664 - MYB-LIKE DNA-BINDING PROTEIN MYB // SUBFAMILY NOT NAMED	1690	Chr04	2777164	2778853
PvF3'5'H	31	Phvul.006G015400	(1 of 2) K13083 - flavonoid 3',5'-hydroxylase (CYP75A)	2792	Chr06	7047400	7050191
PvF3G	32	Phvul.006G201100	(1 of 4) 2.4.1.91 - Flavonol 3-O-glucosyltransferase / UDP-glucose flavonol 3-O-glucosyltransferase	1668	Chr06	29763681	29765348
PvMYB89	16	Phvul.007G069200	(1 of 2) PTHR10641:SF563 - MYB TRANSCRIPTION FACTOR-RELATED	2444	Chr07	6408240	6410683
PvMYB92	15	Phvul.007G099900	(1 of 3) PTHR10641//PTHR10641:SF508 - MYB-LIKE DNA-BINDING PROTEIN MYB // SUBFAMILY NOT NAMED	1116	Chr07	10926547	10927662
PvMYB93	14	Phvul.007G100100	(1 of 3) PTHR10641//PTHR10641:SF508 - MYB-LIKE DNA-BINDING PROTEIN MYB // SUBFAMILY NOT NAMED	1333	Chr07	10958539	10959871
PvMYB94	13	Phvul.007G108500	(1 of 2) PTHR10641//PTHR10641:SF650 - MYB-LIKE DNA-BINDING PROTEIN MYB // SUBFAMILY NOT NAMED	2434	Chr07	13754371	13756804
PvTT8-2	12	Phvul.007G171333	(1 of 2) PTHR11514:SF28 - TRANSCRIPTION FACTOR TT8	14024	Chr07	28752132	28766155
PvDFR	33	Phvul.007G246200	(1 of 3) K13082 - bifunctional dihydroflavonol 4-reductase/flavanone 4-reductase (DFR)	3005	Chr07	36948404	36951408
PvMYB108	11	Phvul.008G038600	(1 of 5) PTHR10641:SF526 - TRANSCRIPTION FACTOR MYB113-RELATED	1081	Chr08	3220871	3221951
PvMYB113	10	Phvul.008G113300	(1 of 5) PTHR10641:SF526 - TRANSCRIPTION FACTOR MYB113-RELATED	1965	Chr08	13141867	13143831
PvFLS2	35	Phvul.008G166000	(1 of 1) PTHR10209:SF165 - FLAVONOL SYNTHASE 3-RELATED	3621	Chr08	45352055	45355675
PvTTG1	9	Phvul.009G044700	(1 of 1) PTHR19919:SF2 - PROTEIN TRANSPARENT TESTA GLABRA 1	1509	Chr09	8936466	8937974
PvMYB128	8	Phvul.009G119900	(1 of 1) PTHR10641//PTHR10641:SF30 - MYB-LIKE DNA-BINDING PROTEIN MYB // SUBFAMILY NOT NAMED	1315	Chr09	18327850	18329164
PvMYB131	7	Phvul.009G158200	(1 of 1) PTHR10641:SF643 - MYB TRANSCRIPTION FACTOR-RELATED	1660	Chr09	23450153	23451812
PvGT1	36	Phvul.010G071900	(1 of 7) 2.4.1.115 - Anthocyanidin 3-O-glucosyltransferase / Uridine diphosphoglucose-anthocyanidin 3-O-glucosyltransferase	2134	Chr10	32257751	32259884
PvMYC1	6	Phvul.010G098500	(1 of 1) PTHR11514:SF38 - TRANSCRIPTION FACTOR MYC1	4897	Chr10	36397527	36402423
PvMYB141	5	Phvul.010G115500	(1 of 2) PTHR10641//PTHR10641:SF613 - MYB-LIKE DNA-BINDING PROTEIN MYB // SUBFAMILY NOT NAMED	1194	Chr10	39286532	39287725
PvMYB142	4	Phvul.010G130500	(1 of 1) PTHR10641//PTHR10641:SF535 - MYB-LIKE DNA-BINDING PROTEIN MYB // SUBFAMILY NOT NAMED	1279	Chr10	41170017	41171295
Pv4Cl	37	Phvul.011G020200	(1 of 2) PTHR24096:SF169 - 4-COUMARATE--COA LIGASE 3	2864	Chr11	1580719	1583582
PvMYB146	1	Phvul.011G034900	(1 of 1) PTHR10641:SF588 - TRANSCRIPTION REPRESSOR MYB4	1416	Chr11	3219957	3221372
PvFBO3	24	Phvul.011G053400	(1 of 1) PTHR14289:SF16 - F-BOX ONLY PROTEIN 3	4140	Chr11	4697475	4701614
PvMYB149	2	Phvul.011G109400	(1 of 4) PTHR10641//PTHR10641:SF584 - MYB-LIKE DNA-BINDING PROTEIN MYB // SUBFAMILY NOT NAMED	1593	Chr11	13184072	13185664
